# Supplementary material for: Stochasticity in dietary restriction-mediated lifespan outcomes in Drosophila
Source: GeroScience. 2025 Jan 31;47(3):4697–709. doi: 10.1007/s11357-025-01537-5 (PMC12181480; doi:10.1007/s11357-025-01537-5)
Supplement: Supplementary file 7 — Supplementary file7 (CSV 415 kb) [file 11357_2025_1537_MOESM7_ESM.csv]

Sex	Genotype	Mating_treatment	Adult_treatment	Age	Deaths	Lab	Cohort
Female	wdah	SY	CT	187	0	Hoffman	1
Female	wdah	SY	CT	206	2	Hoffman	1
Female	wdah	SY	CT	244	2	Hoffman	1
Female	wdah	SY	CT	290	1	Hoffman	1
Female	wdah	SY	CT	337	0	Hoffman	1
Female	wdah	SY	CT	399	1	Hoffman	1
Female	wdah	SY	CT	460	0	Hoffman	1
Female	wdah	SY	CT	508	1	Hoffman	1
Female	wdah	SY	CT	569	4	Hoffman	1
Female	wdah	SY	CT	630	5	Hoffman	1
Female	wdah	SY	CT	678	5	Hoffman	1
Female	wdah	SY	CT	739	16	Hoffman	1
Female	wdah	SY	CT	797	12	Hoffman	1
Female	wdah	SY	CT	843	11	Hoffman	1
Female	wdah	SY	CT	902	9	Hoffman	1
Female	wdah	SY	CT	962	2	Hoffman	1
Female	wdah	SY	CT	1013	10	Hoffman	1
Female	wdah	SY	CT	1074	6	Hoffman	1
Female	wdah	SY	CT	1135	4	Hoffman	1
Female	wdah	SY	CT	1182	6	Hoffman	1
Female	wdah	SY	CT	1288	7	Hoffman	1
Female	wdah	SY	CT	1409	11	Hoffman	1
Female	wdah	SY	CT	1470	0	Hoffman	1
Female	wdah	SY	CT	1494	0	Hoffman	1
Female	wdah	SY	CT	1518	2	Hoffman	1
Female	wdah	SY	CT	1578	6	Hoffman	1
Female	wdah	SY	CT	1636	2	Hoffman	1
Female	wdah	SY	CT	1682	1	Hoffman	1
Female	wdah	SY	CT	1745	0	Hoffman	1
Female	wdah	SY	CT	1806	0	Hoffman	1
Female	wdah	SY	CT	1854	0	Hoffman	1
Female	wdah	SY	CT	1912	0	Hoffman	1
Female	wdah	SY	CT	1971	0	Hoffman	1
Female	wdah	SY	CT	2020	0	Hoffman	1
Female	wdah	SY	CT	2082	0	Hoffman	1
Female	wdah	SY	SY	187	0	Hoffman	1
Female	wdah	SY	SY	206	0	Hoffman	1
Female	wdah	SY	SY	244	1	Hoffman	1
Female	wdah	SY	SY	290	1	Hoffman	1
Female	wdah	SY	SY	337	0	Hoffman	1
Female	wdah	SY	SY	399	0	Hoffman	1
Female	wdah	SY	SY	460	1	Hoffman	1
Female	wdah	SY	SY	508	2	Hoffman	1
Female	wdah	SY	SY	569	0	Hoffman	1
Female	wdah	SY	SY	630	0	Hoffman	1
Female	wdah	SY	SY	678	4	Hoffman	1
Female	wdah	SY	SY	739	5	Hoffman	1
Female	wdah	SY	SY	797	9	Hoffman	1
Female	wdah	SY	SY	843	7	Hoffman	1
Female	wdah	SY	SY	902	11	Hoffman	1
Female	wdah	SY	SY	962	16	Hoffman	1
Female	wdah	SY	SY	1013	9	Hoffman	1
Female	wdah	SY	SY	1074	17	Hoffman	1
Female	wdah	SY	SY	1135	6	Hoffman	1
Female	wdah	SY	SY	1182	3	Hoffman	1
Female	wdah	SY	SY	1288	8	Hoffman	1
Female	wdah	SY	SY	1409	4	Hoffman	1
Female	wdah	SY	SY	1470	0	Hoffman	1
Female	wdah	SY	SY	1494	0	Hoffman	1
Female	wdah	SY	SY	1518	1	Hoffman	1
Female	wdah	SY	SY	1578	6	Hoffman	1
Female	wdah	SY	SY	1636	5	Hoffman	1
Female	wdah	SY	SY	1682	0	Hoffman	1
Female	wdah	SY	SY	1745	0	Hoffman	1
Female	wdah	SY	SY	1806	0	Hoffman	1
Female	wdah	SY	SY	1854	0	Hoffman	1
Female	wdah	SY	SY	1912	0	Hoffman	1
Female	wdah	SY	SY	1971	0	Hoffman	1
Female	wdah	SY	SY	2020	1	Hoffman	1
Female	wdah	SY	SY	2082	0	Hoffman	1
Male	wdah	SY	CT	187	0	Hoffman	1
Male	wdah	SY	CT	206	0	Hoffman	1
Male	wdah	SY	CT	244	0	Hoffman	1
Male	wdah	SY	CT	290	0	Hoffman	1
Male	wdah	SY	CT	337	0	Hoffman	1
Male	wdah	SY	CT	399	1	Hoffman	1
Male	wdah	SY	CT	460	5	Hoffman	1
Male	wdah	SY	CT	508	1	Hoffman	1
Male	wdah	SY	CT	569	5	Hoffman	1
Male	wdah	SY	CT	630	2	Hoffman	1
Male	wdah	SY	CT	678	5	Hoffman	1
Male	wdah	SY	CT	739	5	Hoffman	1
Male	wdah	SY	CT	797	10	Hoffman	1
Male	wdah	SY	CT	843	18	Hoffman	1
Male	wdah	SY	CT	902	14	Hoffman	1
Male	wdah	SY	CT	962	9	Hoffman	1
Male	wdah	SY	CT	1013	17	Hoffman	1
Male	wdah	SY	CT	1074	14	Hoffman	1
Male	wdah	SY	CT	1135	3	Hoffman	1
Male	wdah	SY	CT	1182	6	Hoffman	1
Male	wdah	SY	CT	1288	3	Hoffman	1
Male	wdah	SY	CT	1409	8	Hoffman	1
Male	wdah	SY	CT	1470	1	Hoffman	1
Male	wdah	SY	CT	1494	0	Hoffman	1
Male	wdah	SY	CT	1518	0	Hoffman	1
Male	wdah	SY	CT	1578	2	Hoffman	1
Male	wdah	SY	CT	1636	0	Hoffman	1
Male	wdah	SY	CT	1682	1	Hoffman	1
Male	wdah	SY	CT	1745	1	Hoffman	1
Male	wdah	SY	CT	1806	1	Hoffman	1
Male	wdah	SY	CT	1854	0	Hoffman	1
Male	wdah	SY	CT	1912	0	Hoffman	1
Male	wdah	SY	CT	1971	1	Hoffman	1
Male	wdah	SY	CT	2020	0	Hoffman	1
Male	wdah	SY	CT	2082	1	Hoffman	1
Male	wdah	SY	SY	187	0	Hoffman	1
Male	wdah	SY	SY	206	0	Hoffman	1
Male	wdah	SY	SY	244	0	Hoffman	1
Male	wdah	SY	SY	290	0	Hoffman	1
Male	wdah	SY	SY	337	0	Hoffman	1
Male	wdah	SY	SY	399	0	Hoffman	1
Male	wdah	SY	SY	460	4	Hoffman	1
Male	wdah	SY	SY	508	0	Hoffman	1
Male	wdah	SY	SY	569	3	Hoffman	1
Male	wdah	SY	SY	630	5	Hoffman	1
Male	wdah	SY	SY	678	0	Hoffman	1
Male	wdah	SY	SY	739	23	Hoffman	1
Male	wdah	SY	SY	797	21	Hoffman	1
Male	wdah	SY	SY	843	15	Hoffman	1
Male	wdah	SY	SY	902	24	Hoffman	1
Male	wdah	SY	SY	962	4	Hoffman	1
Male	wdah	SY	SY	1013	7	Hoffman	1
Male	wdah	SY	SY	1074	9	Hoffman	1
Male	wdah	SY	SY	1135	1	Hoffman	1
Male	wdah	SY	SY	1182	0	Hoffman	1
Male	wdah	SY	SY	1288	1	Hoffman	1
Male	wdah	SY	SY	1409	1	Hoffman	1
Male	wdah	SY	SY	1470	0	Hoffman	1
Male	wdah	SY	SY	1494	0	Hoffman	1
Male	wdah	SY	SY	1518	1	Hoffman	1
Male	wdah	SY	SY	1578	3	Hoffman	1
Male	wdah	SY	SY	1636	0	Hoffman	1
Male	wdah	SY	SY	1682	1	Hoffman	1
Male	wdah	SY	SY	1745	1	Hoffman	1
Male	wdah	SY	SY	1806	1	Hoffman	1
Male	wdah	SY	SY	1854	0	Hoffman	1
Male	wdah	SY	SY	1912	1	Hoffman	1
Male	wdah	SY	SY	1971	0	Hoffman	1
Male	wdah	SY	SY	2020	1	Hoffman	1
Male	wdah	SY	SY	2082	0	Hoffman	1
Female	wdah	CT	CT	188	0	Hoffman	2
Female	wdah	CT	CT	218	0	Hoffman	2
Female	wdah	CT	CT	275	1	Hoffman	2
Female	wdah	CT	CT	332	1	Hoffman	2
Female	wdah	CT	CT	382	0	Hoffman	2
Female	wdah	CT	CT	444	0	Hoffman	2
Female	wdah	CT	CT	504	0	Hoffman	2
Female	wdah	CT	CT	551	0	Hoffman	2
Female	wdah	CT	CT	608	4	Hoffman	2
Female	wdah	CT	CT	667	1	Hoffman	2
Female	wdah	CT	CT	717	9	Hoffman	2
Female	wdah	CT	CT	779	7	Hoffman	2
Female	wdah	CT	CT	840	7	Hoffman	2
Female	wdah	CT	CT	888	7	Hoffman	2
Female	wdah	CT	CT	948	14	Hoffman	2
Female	wdah	CT	CT	1005	6	Hoffman	2
Female	wdah	CT	CT	1052	17	Hoffman	2
Female	wdah	CT	CT	1115	12	Hoffman	2
Female	wdah	CT	CT	1176	11	Hoffman	2
Female	wdah	CT	CT	1258	15	Hoffman	2
Female	wdah	CT	CT	1339	1	Hoffman	2
Female	wdah	CT	CT	1388	9	Hoffman	2
Female	wdah	CT	CT	1451	3	Hoffman	2
Female	wdah	CT	CT	1512	3	Hoffman	2
Female	wdah	CT	CT	1560	3	Hoffman	2
Female	wdah	CT	CT	1618	3	Hoffman	2
Female	wdah	CT	CT	1677	0	Hoffman	2
Female	wdah	CT	CT	1727	1	Hoffman	2
Female	wdah	CT	CT	1788	0	Hoffman	2
Female	wdah	CT	CT	1848	0	Hoffman	2
Female	wdah	CT	CT	1933	0	Hoffman	2
Female	wdah	CT	CT	2016	0	Hoffman	2
Female	wdah	CT	CT	2063	1	Hoffman	2
Female	wdah	CT	CT	2230	0	Hoffman	2
Female	wdah	CT	CT	2398	0	Hoffman	2
Female	wdah	CT	SY	188	0	Hoffman	2
Female	wdah	CT	SY	218	4	Hoffman	2
Female	wdah	CT	SY	275	1	Hoffman	2
Female	wdah	CT	SY	332	0	Hoffman	2
Female	wdah	CT	SY	382	0	Hoffman	2
Female	wdah	CT	SY	444	0	Hoffman	2
Female	wdah	CT	SY	504	1	Hoffman	2
Female	wdah	CT	SY	551	2	Hoffman	2
Female	wdah	CT	SY	608	0	Hoffman	2
Female	wdah	CT	SY	667	0	Hoffman	2
Female	wdah	CT	SY	717	2	Hoffman	2
Female	wdah	CT	SY	779	6	Hoffman	2
Female	wdah	CT	SY	840	4	Hoffman	2
Female	wdah	CT	SY	888	6	Hoffman	2
Female	wdah	CT	SY	948	15	Hoffman	2
Female	wdah	CT	SY	1005	11	Hoffman	2
Female	wdah	CT	SY	1052	12	Hoffman	2
Female	wdah	CT	SY	1115	13	Hoffman	2
Female	wdah	CT	SY	1176	9	Hoffman	2
Female	wdah	CT	SY	1258	18	Hoffman	2
Female	wdah	CT	SY	1339	6	Hoffman	2
Female	wdah	CT	SY	1388	2	Hoffman	2
Female	wdah	CT	SY	1451	8	Hoffman	2
Female	wdah	CT	SY	1512	3	Hoffman	2
Female	wdah	CT	SY	1560	5	Hoffman	2
Female	wdah	CT	SY	1618	6	Hoffman	2
Female	wdah	CT	SY	1677	0	Hoffman	2
Female	wdah	CT	SY	1727	0	Hoffman	2
Female	wdah	CT	SY	1788	2	Hoffman	2
Female	wdah	CT	SY	1848	1	Hoffman	2
Female	wdah	CT	SY	1933	0	Hoffman	2
Female	wdah	CT	SY	2016	0	Hoffman	2
Female	wdah	CT	SY	2063	0	Hoffman	2
Female	wdah	CT	SY	2230	0	Hoffman	2
Female	wdah	CT	SY	2398	0	Hoffman	2
Male	wdah	CT	CT	188	0	Hoffman	2
Male	wdah	CT	CT	218	0	Hoffman	2
Male	wdah	CT	CT	275	0	Hoffman	2
Male	wdah	CT	CT	332	0	Hoffman	2
Male	wdah	CT	CT	382	0	Hoffman	2
Male	wdah	CT	CT	444	0	Hoffman	2
Male	wdah	CT	CT	504	0	Hoffman	2
Male	wdah	CT	CT	551	0	Hoffman	2
Male	wdah	CT	CT	608	1	Hoffman	2
Male	wdah	CT	CT	667	0	Hoffman	2
Male	wdah	CT	CT	717	1	Hoffman	2
Male	wdah	CT	CT	779	3	Hoffman	2
Male	wdah	CT	CT	840	9	Hoffman	2
Male	wdah	CT	CT	888	8	Hoffman	2
Male	wdah	CT	CT	948	18	Hoffman	2
Male	wdah	CT	CT	1005	14	Hoffman	2
Male	wdah	CT	CT	1052	21	Hoffman	2
Male	wdah	CT	CT	1115	23	Hoffman	2
Male	wdah	CT	CT	1176	17	Hoffman	2
Male	wdah	CT	CT	1258	7	Hoffman	2
Male	wdah	CT	CT	1339	3	Hoffman	2
Male	wdah	CT	CT	1388	3	Hoffman	2
Male	wdah	CT	CT	1451	2	Hoffman	2
Male	wdah	CT	CT	1512	2	Hoffman	2
Male	wdah	CT	CT	1560	2	Hoffman	2
Male	wdah	CT	CT	1618	1	Hoffman	2
Male	wdah	CT	CT	1677	1	Hoffman	2
Male	wdah	CT	CT	1727	1	Hoffman	2
Male	wdah	CT	CT	1788	0	Hoffman	2
Male	wdah	CT	CT	1848	0	Hoffman	2
Male	wdah	CT	CT	1933	0	Hoffman	2
Male	wdah	CT	CT	2016	0	Hoffman	2
Male	wdah	CT	CT	2063	0	Hoffman	2
Male	wdah	CT	CT	2230	0	Hoffman	2
Male	wdah	CT	CT	2398	0	Hoffman	2
Male	wdah	CT	SY	188	0	Hoffman	2
Male	wdah	CT	SY	218	4	Hoffman	2
Male	wdah	CT	SY	275	0	Hoffman	2
Male	wdah	CT	SY	332	0	Hoffman	2
Male	wdah	CT	SY	382	0	Hoffman	2
Male	wdah	CT	SY	444	1	Hoffman	2
Male	wdah	CT	SY	504	2	Hoffman	2
Male	wdah	CT	SY	551	0	Hoffman	2
Male	wdah	CT	SY	608	0	Hoffman	2
Male	wdah	CT	SY	667	3	Hoffman	2
Male	wdah	CT	SY	717	3	Hoffman	2
Male	wdah	CT	SY	779	6	Hoffman	2
Male	wdah	CT	SY	840	9	Hoffman	2
Male	wdah	CT	SY	888	15	Hoffman	2
Male	wdah	CT	SY	948	21	Hoffman	2
Male	wdah	CT	SY	1005	23	Hoffman	2
Male	wdah	CT	SY	1052	9	Hoffman	2
Male	wdah	CT	SY	1115	19	Hoffman	2
Male	wdah	CT	SY	1176	7	Hoffman	2
Male	wdah	CT	SY	1258	2	Hoffman	2
Male	wdah	CT	SY	1339	5	Hoffman	2
Male	wdah	CT	SY	1388	1	Hoffman	2
Male	wdah	CT	SY	1451	5	Hoffman	2
Male	wdah	CT	SY	1512	0	Hoffman	2
Male	wdah	CT	SY	1560	0	Hoffman	2
Male	wdah	CT	SY	1618	0	Hoffman	2
Male	wdah	CT	SY	1677	1	Hoffman	2
Male	wdah	CT	SY	1727	1	Hoffman	2
Male	wdah	CT	SY	1788	0	Hoffman	2
Male	wdah	CT	SY	1848	0	Hoffman	2
Male	wdah	CT	SY	1933	0	Hoffman	2
Male	wdah	CT	SY	2016	1	Hoffman	2
Male	wdah	CT	SY	2063	0	Hoffman	2
Male	wdah	CT	SY	2230	0	Hoffman	2
Male	wdah	CT	SY	2398	0	Hoffman	2
Female	wdah	SY	CT	168	0	Hoffman	3
Female	wdah	SY	CT	168	0	Hoffman	3
Female	wdah	SY	CT	168	0	Hoffman	3
Female	wdah	SY	CT	168	0	Hoffman	3
Female	wdah	SY	CT	168	0	Hoffman	3
Female	wdah	SY	CT	168	0	Hoffman	3
Female	wdah	SY	CT	243	0	Hoffman	3
Female	wdah	SY	CT	243	0	Hoffman	3
Female	wdah	SY	CT	243	0	Hoffman	3
Female	wdah	SY	CT	243	0	Hoffman	3
Female	wdah	SY	CT	243	0	Hoffman	3
Female	wdah	SY	CT	243	0	Hoffman	3
Female	wdah	SY	CT	285	0	Hoffman	3
Female	wdah	SY	CT	285	0	Hoffman	3
Female	wdah	SY	CT	285	0	Hoffman	3
Female	wdah	SY	CT	285	0	Hoffman	3
Female	wdah	SY	CT	285	0	Hoffman	3
Female	wdah	SY	CT	285	0	Hoffman	3
Female	wdah	SY	CT	333	0	Hoffman	3
Female	wdah	SY	CT	333	0	Hoffman	3
Female	wdah	SY	CT	333	0	Hoffman	3
Female	wdah	SY	CT	333	1	Hoffman	3
Female	wdah	SY	CT	333	0	Hoffman	3
Female	wdah	SY	CT	333	0	Hoffman	3
Female	wdah	SY	CT	406	0	Hoffman	3
Female	wdah	SY	CT	406	0	Hoffman	3
Female	wdah	SY	CT	406	0	Hoffman	3
Female	wdah	SY	CT	406	0	Hoffman	3
Female	wdah	SY	CT	406	1	Hoffman	3
Female	wdah	SY	CT	406	0	Hoffman	3
Female	wdah	SY	CT	455	0	Hoffman	3
Female	wdah	SY	CT	455	1	Hoffman	3
Female	wdah	SY	CT	455	0	Hoffman	3
Female	wdah	SY	CT	455	0	Hoffman	3
Female	wdah	SY	CT	455	0	Hoffman	3
Female	wdah	SY	CT	455	0	Hoffman	3
Female	wdah	SY	CT	503	0	Hoffman	3
Female	wdah	SY	CT	503	0	Hoffman	3
Female	wdah	SY	CT	503	0	Hoffman	3
Female	wdah	SY	CT	503	0	Hoffman	3
Female	wdah	SY	CT	503	0	Hoffman	3
Female	wdah	SY	CT	503	0	Hoffman	3
Female	wdah	SY	CT	579	0	Hoffman	3
Female	wdah	SY	CT	579	0	Hoffman	3
Female	wdah	SY	CT	579	2	Hoffman	3
Female	wdah	SY	CT	579	0	Hoffman	3
Female	wdah	SY	CT	579	0	Hoffman	3
Female	wdah	SY	CT	579	0	Hoffman	3
Female	wdah	SY	CT	623	0	Hoffman	3
Female	wdah	SY	CT	623	1	Hoffman	3
Female	wdah	SY	CT	623	0	Hoffman	3
Female	wdah	SY	CT	623	0	Hoffman	3
Female	wdah	SY	CT	623	1	Hoffman	3
Female	wdah	SY	CT	623	0	Hoffman	3
Female	wdah	SY	CT	675	1	Hoffman	3
Female	wdah	SY	CT	675	1	Hoffman	3
Female	wdah	SY	CT	675	1	Hoffman	3
Female	wdah	SY	CT	675	0	Hoffman	3
Female	wdah	SY	CT	675	0	Hoffman	3
Female	wdah	SY	CT	675	0	Hoffman	3
Female	wdah	SY	CT	747	0	Hoffman	3
Female	wdah	SY	CT	747	1	Hoffman	3
Female	wdah	SY	CT	747	1	Hoffman	3
Female	wdah	SY	CT	747	0	Hoffman	3
Female	wdah	SY	CT	747	1	Hoffman	3
Female	wdah	SY	CT	747	0	Hoffman	3
Female	wdah	SY	CT	791	1	Hoffman	3
Female	wdah	SY	CT	791	0	Hoffman	3
Female	wdah	SY	CT	791	1	Hoffman	3
Female	wdah	SY	CT	791	1	Hoffman	3
Female	wdah	SY	CT	791	0	Hoffman	3
Female	wdah	SY	CT	791	0	Hoffman	3
Female	wdah	SY	CT	836	0	Hoffman	3
Female	wdah	SY	CT	836	0	Hoffman	3
Female	wdah	SY	CT	836	0	Hoffman	3
Female	wdah	SY	CT	836	0	Hoffman	3
Female	wdah	SY	CT	836	1	Hoffman	3
Female	wdah	SY	CT	836	0	Hoffman	3
Female	wdah	SY	CT	912	3	Hoffman	3
Female	wdah	SY	CT	912	1	Hoffman	3
Female	wdah	SY	CT	912	3	Hoffman	3
Female	wdah	SY	CT	912	2	Hoffman	3
Female	wdah	SY	CT	912	2	Hoffman	3
Female	wdah	SY	CT	912	3	Hoffman	3
Female	wdah	SY	CT	959	1	Hoffman	3
Female	wdah	SY	CT	959	2	Hoffman	3
Female	wdah	SY	CT	959	0	Hoffman	3
Female	wdah	SY	CT	959	2	Hoffman	3
Female	wdah	SY	CT	959	1	Hoffman	3
Female	wdah	SY	CT	959	5	Hoffman	3
Female	wdah	SY	CT	1002	4	Hoffman	3
Female	wdah	SY	CT	1002	3	Hoffman	3
Female	wdah	SY	CT	1002	1	Hoffman	3
Female	wdah	SY	CT	1002	3	Hoffman	3
Female	wdah	SY	CT	1002	2	Hoffman	3
Female	wdah	SY	CT	1002	3	Hoffman	3
Female	wdah	SY	CT	1074	3	Hoffman	3
Female	wdah	SY	CT	1074	1	Hoffman	3
Female	wdah	SY	CT	1074	1	Hoffman	3
Female	wdah	SY	CT	1074	0	Hoffman	3
Female	wdah	SY	CT	1074	6	Hoffman	3
Female	wdah	SY	CT	1074	2	Hoffman	3
Female	wdah	SY	CT	1128	0	Hoffman	3
Female	wdah	SY	CT	1128	0	Hoffman	3
Female	wdah	SY	CT	1128	0	Hoffman	3
Female	wdah	SY	CT	1128	0	Hoffman	3
Female	wdah	SY	CT	1128	1	Hoffman	3
Female	wdah	SY	CT	1128	1	Hoffman	3
Female	wdah	SY	CT	1175	0	Hoffman	3
Female	wdah	SY	CT	1175	1	Hoffman	3
Female	wdah	SY	CT	1175	0	Hoffman	3
Female	wdah	SY	CT	1175	1	Hoffman	3
Female	wdah	SY	CT	1175	0	Hoffman	3
Female	wdah	SY	CT	1175	2	Hoffman	3
Female	wdah	SY	CT	1247	1	Hoffman	3
Female	wdah	SY	CT	1247	2	Hoffman	3
Female	wdah	SY	CT	1247	1	Hoffman	3
Female	wdah	SY	CT	1247	4	Hoffman	3
Female	wdah	SY	CT	1247	1	Hoffman	3
Female	wdah	SY	CT	1247	1	Hoffman	3
Female	wdah	SY	CT	1271	3	Hoffman	3
Female	wdah	SY	CT	1271	1	Hoffman	3
Female	wdah	SY	CT	1271	2	Hoffman	3
Female	wdah	SY	CT	1271	1	Hoffman	3
Female	wdah	SY	CT	1271	0	Hoffman	3
Female	wdah	SY	CT	1271	0	Hoffman	3
Female	wdah	SY	CT	1344	0	Hoffman	3
Female	wdah	SY	CT	1344	1	Hoffman	3
Female	wdah	SY	CT	1344	0	Hoffman	3
Female	wdah	SY	CT	1344	1	Hoffman	3
Female	wdah	SY	CT	1344	2	Hoffman	3
Female	wdah	SY	CT	1344	1	Hoffman	3
Female	wdah	SY	CT	1415	1	Hoffman	3
Female	wdah	SY	CT	1415	1	Hoffman	3
Female	wdah	SY	CT	1415	1	Hoffman	3
Female	wdah	SY	CT	1415	1	Hoffman	3
Female	wdah	SY	CT	1415	2	Hoffman	3
Female	wdah	SY	CT	1415	1	Hoffman	3
Female	wdah	SY	CT	1458	0	Hoffman	3
Female	wdah	SY	CT	1458	0	Hoffman	3
Female	wdah	SY	CT	1458	0	Hoffman	3
Female	wdah	SY	CT	1458	0	Hoffman	3
Female	wdah	SY	CT	1458	0	Hoffman	3
Female	wdah	SY	CT	1458	0	Hoffman	3
Female	wdah	SY	CT	1508	0	Hoffman	3
Female	wdah	SY	CT	1508	0	Hoffman	3
Female	wdah	SY	CT	1508	0	Hoffman	3
Female	wdah	SY	CT	1508	1	Hoffman	3
Female	wdah	SY	CT	1508	0	Hoffman	3
Female	wdah	SY	CT	1508	0	Hoffman	3
Female	wdah	SY	CT	1584	0	Hoffman	3
Female	wdah	SY	CT	1584	0	Hoffman	3
Female	wdah	SY	CT	1584	1	Hoffman	3
Female	wdah	SY	CT	1584	0	Hoffman	3
Female	wdah	SY	CT	1584	0	Hoffman	3
Female	wdah	SY	CT	1584	0	Hoffman	3
Female	wdah	SY	CT	1629	0	Hoffman	3
Female	wdah	SY	CT	1629	0	Hoffman	3
Female	wdah	SY	CT	1629	0	Hoffman	3
Female	wdah	SY	CT	1629	0	Hoffman	3
Female	wdah	SY	CT	1629	0	Hoffman	3
Female	wdah	SY	CT	1629	0	Hoffman	3
Female	wdah	SY	CT	1679	0	Hoffman	3
Female	wdah	SY	CT	1679	0	Hoffman	3
Female	wdah	SY	CT	1679	0	Hoffman	3
Female	wdah	SY	CT	1679	0	Hoffman	3
Female	wdah	SY	CT	1679	0	Hoffman	3
Female	wdah	SY	CT	1679	0	Hoffman	3
Female	wdah	SY	CT	1752	1	Hoffman	3
Female	wdah	SY	CT	1752	0	Hoffman	3
Female	wdah	SY	CT	1752	0	Hoffman	3
Female	wdah	SY	CT	1752	0	Hoffman	3
Female	wdah	SY	CT	1752	0	Hoffman	3
Female	wdah	SY	CT	1752	0	Hoffman	3
Female	wdah	SY	CT	1797	0	Hoffman	3
Female	wdah	SY	CT	1797	0	Hoffman	3
Female	wdah	SY	CT	1797	0	Hoffman	3
Female	wdah	SY	CT	1797	0	Hoffman	3
Female	wdah	SY	CT	1797	0	Hoffman	3
Female	wdah	SY	CT	1797	1	Hoffman	3
Female	wdah	SY	CT	1843	0	Hoffman	3
Female	wdah	SY	CT	1843	1	Hoffman	3
Female	wdah	SY	CT	1843	0	Hoffman	3
Female	wdah	SY	CT	1843	0	Hoffman	3
Female	wdah	SY	CT	1843	0	Hoffman	3
Female	wdah	SY	CT	1843	0	Hoffman	3
Female	wdah	SY	CT	1918	0	Hoffman	3
Female	wdah	SY	CT	1918	0	Hoffman	3
Female	wdah	SY	CT	1918	0	Hoffman	3
Female	wdah	SY	CT	1918	0	Hoffman	3
Female	wdah	SY	CT	1918	0	Hoffman	3
Female	wdah	SY	CT	1918	0	Hoffman	3
Female	wdah	SY	CT	1965	1	Hoffman	3
Female	wdah	SY	CT	1965	0	Hoffman	3
Female	wdah	SY	CT	1965	0	Hoffman	3
Female	wdah	SY	CT	1965	0	Hoffman	3
Female	wdah	SY	CT	1965	0	Hoffman	3
Female	wdah	SY	CT	1965	0	Hoffman	3
Female	wdah	SY	CT	2012	0	Hoffman	3
Female	wdah	SY	CT	2012	0	Hoffman	3
Female	wdah	SY	CT	2012	0	Hoffman	3
Female	wdah	SY	CT	2012	0	Hoffman	3
Female	wdah	SY	CT	2012	0	Hoffman	3
Female	wdah	SY	CT	2012	0	Hoffman	3
Female	wdah	SY	CT	2085	0	Hoffman	3
Female	wdah	SY	CT	2085	0	Hoffman	3
Female	wdah	SY	CT	2085	0	Hoffman	3
Female	wdah	SY	CT	2085	0	Hoffman	3
Female	wdah	SY	CT	2085	0	Hoffman	3
Female	wdah	SY	CT	2085	0	Hoffman	3
Female	wdah	SY	CT	2130	0	Hoffman	3
Female	wdah	SY	CT	2130	0	Hoffman	3
Female	wdah	SY	CT	2130	0	Hoffman	3
Female	wdah	SY	CT	2130	0	Hoffman	3
Female	wdah	SY	CT	2130	0	Hoffman	3
Female	wdah	SY	CT	2130	0	Hoffman	3
Female	wdah	SY	CT	2180	0	Hoffman	3
Female	wdah	SY	CT	2180	0	Hoffman	3
Female	wdah	SY	CT	2180	0	Hoffman	3
Female	wdah	SY	CT	2180	0	Hoffman	3
Female	wdah	SY	CT	2180	0	Hoffman	3
Female	wdah	SY	CT	2180	0	Hoffman	3
Female	wdah	SY	CT	2250	0	Hoffman	3
Female	wdah	SY	CT	2250	0	Hoffman	3
Female	wdah	SY	CT	2250	0	Hoffman	3
Female	wdah	SY	CT	2250	0	Hoffman	3
Female	wdah	SY	CT	2250	0	Hoffman	3
Female	wdah	SY	CT	2250	0	Hoffman	3
Female	wdah	SY	CT	2300	0	Hoffman	3
Female	wdah	SY	CT	2300	0	Hoffman	3
Female	wdah	SY	CT	2300	0	Hoffman	3
Female	wdah	SY	CT	2300	0	Hoffman	3
Female	wdah	SY	CT	2300	0	Hoffman	3
Female	wdah	SY	CT	2300	0	Hoffman	3
Female	wdah	SY	SY	168	1	Hoffman	3
Female	wdah	SY	SY	168	0	Hoffman	3
Female	wdah	SY	SY	168	0	Hoffman	3
Female	wdah	SY	SY	168	0	Hoffman	3
Female	wdah	SY	SY	168	0	Hoffman	3
Female	wdah	SY	SY	168	0	Hoffman	3
Female	wdah	SY	SY	243	0	Hoffman	3
Female	wdah	SY	SY	243	0	Hoffman	3
Female	wdah	SY	SY	243	0	Hoffman	3
Female	wdah	SY	SY	243	0	Hoffman	3
Female	wdah	SY	SY	243	0	Hoffman	3
Female	wdah	SY	SY	243	0	Hoffman	3
Female	wdah	SY	SY	285	0	Hoffman	3
Female	wdah	SY	SY	285	0	Hoffman	3
Female	wdah	SY	SY	285	0	Hoffman	3
Female	wdah	SY	SY	285	0	Hoffman	3
Female	wdah	SY	SY	285	0	Hoffman	3
Female	wdah	SY	SY	285	0	Hoffman	3
Female	wdah	SY	SY	333	0	Hoffman	3
Female	wdah	SY	SY	333	0	Hoffman	3
Female	wdah	SY	SY	333	1	Hoffman	3
Female	wdah	SY	SY	333	1	Hoffman	3
Female	wdah	SY	SY	333	0	Hoffman	3
Female	wdah	SY	SY	333	0	Hoffman	3
Female	wdah	SY	SY	406	0	Hoffman	3
Female	wdah	SY	SY	406	0	Hoffman	3
Female	wdah	SY	SY	406	1	Hoffman	3
Female	wdah	SY	SY	406	0	Hoffman	3
Female	wdah	SY	SY	406	0	Hoffman	3
Female	wdah	SY	SY	406	0	Hoffman	3
Female	wdah	SY	SY	455	0	Hoffman	3
Female	wdah	SY	SY	455	0	Hoffman	3
Female	wdah	SY	SY	455	1	Hoffman	3
Female	wdah	SY	SY	455	0	Hoffman	3
Female	wdah	SY	SY	455	0	Hoffman	3
Female	wdah	SY	SY	455	1	Hoffman	3
Female	wdah	SY	SY	503	0	Hoffman	3
Female	wdah	SY	SY	503	0	Hoffman	3
Female	wdah	SY	SY	503	0	Hoffman	3
Female	wdah	SY	SY	503	0	Hoffman	3
Female	wdah	SY	SY	503	0	Hoffman	3
Female	wdah	SY	SY	503	0	Hoffman	3
Female	wdah	SY	SY	579	0	Hoffman	3
Female	wdah	SY	SY	579	0	Hoffman	3
Female	wdah	SY	SY	579	0	Hoffman	3
Female	wdah	SY	SY	579	0	Hoffman	3
Female	wdah	SY	SY	579	0	Hoffman	3
Female	wdah	SY	SY	579	0	Hoffman	3
Female	wdah	SY	SY	623	0	Hoffman	3
Female	wdah	SY	SY	623	0	Hoffman	3
Female	wdah	SY	SY	623	0	Hoffman	3
Female	wdah	SY	SY	623	0	Hoffman	3
Female	wdah	SY	SY	623	0	Hoffman	3
Female	wdah	SY	SY	623	0	Hoffman	3
Female	wdah	SY	SY	675	0	Hoffman	3
Female	wdah	SY	SY	675	0	Hoffman	3
Female	wdah	SY	SY	675	0	Hoffman	3
Female	wdah	SY	SY	675	0	Hoffman	3
Female	wdah	SY	SY	675	1	Hoffman	3
Female	wdah	SY	SY	675	0	Hoffman	3
Female	wdah	SY	SY	747	2	Hoffman	3
Female	wdah	SY	SY	747	0	Hoffman	3
Female	wdah	SY	SY	747	0	Hoffman	3
Female	wdah	SY	SY	747	0	Hoffman	3
Female	wdah	SY	SY	747	0	Hoffman	3
Female	wdah	SY	SY	747	0	Hoffman	3
Female	wdah	SY	SY	791	0	Hoffman	3
Female	wdah	SY	SY	791	0	Hoffman	3
Female	wdah	SY	SY	791	0	Hoffman	3
Female	wdah	SY	SY	791	1	Hoffman	3
Female	wdah	SY	SY	791	0	Hoffman	3
Female	wdah	SY	SY	791	0	Hoffman	3
Female	wdah	SY	SY	836	0	Hoffman	3
Female	wdah	SY	SY	836	0	Hoffman	3
Female	wdah	SY	SY	836	0	Hoffman	3
Female	wdah	SY	SY	836	0	Hoffman	3
Female	wdah	SY	SY	836	1	Hoffman	3
Female	wdah	SY	SY	836	1	Hoffman	3
Female	wdah	SY	SY	912	0	Hoffman	3
Female	wdah	SY	SY	912	2	Hoffman	3
Female	wdah	SY	SY	912	3	Hoffman	3
Female	wdah	SY	SY	912	1	Hoffman	3
Female	wdah	SY	SY	912	2	Hoffman	3
Female	wdah	SY	SY	912	1	Hoffman	3
Female	wdah	SY	SY	959	0	Hoffman	3
Female	wdah	SY	SY	959	1	Hoffman	3
Female	wdah	SY	SY	959	0	Hoffman	3
Female	wdah	SY	SY	959	0	Hoffman	3
Female	wdah	SY	SY	959	1	Hoffman	3
Female	wdah	SY	SY	959	3	Hoffman	3
Female	wdah	SY	SY	1002	1	Hoffman	3
Female	wdah	SY	SY	1002	2	Hoffman	3
Female	wdah	SY	SY	1002	0	Hoffman	3
Female	wdah	SY	SY	1002	1	Hoffman	3
Female	wdah	SY	SY	1002	2	Hoffman	3
Female	wdah	SY	SY	1002	0	Hoffman	3
Female	wdah	SY	SY	1074	0	Hoffman	3
Female	wdah	SY	SY	1074	1	Hoffman	3
Female	wdah	SY	SY	1074	2	Hoffman	3
Female	wdah	SY	SY	1074	2	Hoffman	3
Female	wdah	SY	SY	1074	2	Hoffman	3
Female	wdah	SY	SY	1074	0	Hoffman	3
Female	wdah	SY	SY	1128	3	Hoffman	3
Female	wdah	SY	SY	1128	2	Hoffman	3
Female	wdah	SY	SY	1128	0	Hoffman	3
Female	wdah	SY	SY	1128	0	Hoffman	3
Female	wdah	SY	SY	1128	2	Hoffman	3
Female	wdah	SY	SY	1128	0	Hoffman	3
Female	wdah	SY	SY	1175	2	Hoffman	3
Female	wdah	SY	SY	1175	1	Hoffman	3
Female	wdah	SY	SY	1175	1	Hoffman	3
Female	wdah	SY	SY	1175	5	Hoffman	3
Female	wdah	SY	SY	1175	2	Hoffman	3
Female	wdah	SY	SY	1175	2	Hoffman	3
Female	wdah	SY	SY	1247	1	Hoffman	3
Female	wdah	SY	SY	1247	2	Hoffman	3
Female	wdah	SY	SY	1247	2	Hoffman	3
Female	wdah	SY	SY	1247	0	Hoffman	3
Female	wdah	SY	SY	1247	3	Hoffman	3
Female	wdah	SY	SY	1247	2	Hoffman	3
Female	wdah	SY	SY	1271	0	Hoffman	3
Female	wdah	SY	SY	1271	1	Hoffman	3
Female	wdah	SY	SY	1271	0	Hoffman	3
Female	wdah	SY	SY	1271	0	Hoffman	3
Female	wdah	SY	SY	1271	1	Hoffman	3
Female	wdah	SY	SY	1271	2	Hoffman	3
Female	wdah	SY	SY	1344	2	Hoffman	3
Female	wdah	SY	SY	1344	0	Hoffman	3
Female	wdah	SY	SY	1344	1	Hoffman	3
Female	wdah	SY	SY	1344	0	Hoffman	3
Female	wdah	SY	SY	1344	0	Hoffman	3
Female	wdah	SY	SY	1344	1	Hoffman	3
Female	wdah	SY	SY	1415	3	Hoffman	3
Female	wdah	SY	SY	1415	0	Hoffman	3
Female	wdah	SY	SY	1415	2	Hoffman	3
Female	wdah	SY	SY	1415	2	Hoffman	3
Female	wdah	SY	SY	1415	1	Hoffman	3
Female	wdah	SY	SY	1415	1	Hoffman	3
Female	wdah	SY	SY	1458	1	Hoffman	3
Female	wdah	SY	SY	1458	3	Hoffman	3
Female	wdah	SY	SY	1458	0	Hoffman	3
Female	wdah	SY	SY	1458	0	Hoffman	3
Female	wdah	SY	SY	1458	0	Hoffman	3
Female	wdah	SY	SY	1458	0	Hoffman	3
Female	wdah	SY	SY	1508	1	Hoffman	3
Female	wdah	SY	SY	1508	0	Hoffman	3
Female	wdah	SY	SY	1508	1	Hoffman	3
Female	wdah	SY	SY	1508	0	Hoffman	3
Female	wdah	SY	SY	1508	1	Hoffman	3
Female	wdah	SY	SY	1508	3	Hoffman	3
Female	wdah	SY	SY	1584	0	Hoffman	3
Female	wdah	SY	SY	1584	0	Hoffman	3
Female	wdah	SY	SY	1584	0	Hoffman	3
Female	wdah	SY	SY	1584	0	Hoffman	3
Female	wdah	SY	SY	1584	0	Hoffman	3
Female	wdah	SY	SY	1584	0	Hoffman	3
Female	wdah	SY	SY	1629	0	Hoffman	3
Female	wdah	SY	SY	1629	1	Hoffman	3
Female	wdah	SY	SY	1629	1	Hoffman	3
Female	wdah	SY	SY	1629	0	Hoffman	3
Female	wdah	SY	SY	1629	0	Hoffman	3
Female	wdah	SY	SY	1629	0	Hoffman	3
Female	wdah	SY	SY	1679	1	Hoffman	3
Female	wdah	SY	SY	1679	0	Hoffman	3
Female	wdah	SY	SY	1679	0	Hoffman	3
Female	wdah	SY	SY	1679	0	Hoffman	3
Female	wdah	SY	SY	1679	0	Hoffman	3
Female	wdah	SY	SY	1679	0	Hoffman	3
Female	wdah	SY	SY	1752	1	Hoffman	3
Female	wdah	SY	SY	1752	3	Hoffman	3
Female	wdah	SY	SY	1752	0	Hoffman	3
Female	wdah	SY	SY	1752	0	Hoffman	3
Female	wdah	SY	SY	1752	0	Hoffman	3
Female	wdah	SY	SY	1752	0	Hoffman	3
Female	wdah	SY	SY	1797	0	Hoffman	3
Female	wdah	SY	SY	1797	0	Hoffman	3
Female	wdah	SY	SY	1797	0	Hoffman	3
Female	wdah	SY	SY	1797	0	Hoffman	3
Female	wdah	SY	SY	1797	1	Hoffman	3
Female	wdah	SY	SY	1797	0	Hoffman	3
Female	wdah	SY	SY	1843	0	Hoffman	3
Female	wdah	SY	SY	1843	0	Hoffman	3
Female	wdah	SY	SY	1843	0	Hoffman	3
Female	wdah	SY	SY	1843	1	Hoffman	3
Female	wdah	SY	SY	1843	0	Hoffman	3
Female	wdah	SY	SY	1843	0	Hoffman	3
Female	wdah	SY	SY	1918	1	Hoffman	3
Female	wdah	SY	SY	1918	1	Hoffman	3
Female	wdah	SY	SY	1918	1	Hoffman	3
Female	wdah	SY	SY	1918	0	Hoffman	3
Female	wdah	SY	SY	1918	1	Hoffman	3
Female	wdah	SY	SY	1918	0	Hoffman	3
Female	wdah	SY	SY	1965	0	Hoffman	3
Female	wdah	SY	SY	1965	0	Hoffman	3
Female	wdah	SY	SY	1965	0	Hoffman	3
Female	wdah	SY	SY	1965	0	Hoffman	3
Female	wdah	SY	SY	1965	0	Hoffman	3
Female	wdah	SY	SY	1965	0	Hoffman	3
Female	wdah	SY	SY	2012	0	Hoffman	3
Female	wdah	SY	SY	2012	1	Hoffman	3
Female	wdah	SY	SY	2012	0	Hoffman	3
Female	wdah	SY	SY	2012	0	Hoffman	3
Female	wdah	SY	SY	2012	0	Hoffman	3
Female	wdah	SY	SY	2012	0	Hoffman	3
Female	wdah	SY	SY	2085	0	Hoffman	3
Female	wdah	SY	SY	2085	0	Hoffman	3
Female	wdah	SY	SY	2085	0	Hoffman	3
Female	wdah	SY	SY	2085	0	Hoffman	3
Female	wdah	SY	SY	2085	0	Hoffman	3
Female	wdah	SY	SY	2085	0	Hoffman	3
Female	wdah	SY	SY	2130	0	Hoffman	3
Female	wdah	SY	SY	2130	0	Hoffman	3
Female	wdah	SY	SY	2130	0	Hoffman	3
Female	wdah	SY	SY	2130	0	Hoffman	3
Female	wdah	SY	SY	2130	0	Hoffman	3
Female	wdah	SY	SY	2130	0	Hoffman	3
Female	wdah	SY	SY	2180	1	Hoffman	3
Female	wdah	SY	SY	2180	0	Hoffman	3
Female	wdah	SY	SY	2180	0	Hoffman	3
Female	wdah	SY	SY	2180	0	Hoffman	3
Female	wdah	SY	SY	2180	0	Hoffman	3
Female	wdah	SY	SY	2180	0	Hoffman	3
Female	wdah	SY	SY	2250	0	Hoffman	3
Female	wdah	SY	SY	2250	0	Hoffman	3
Female	wdah	SY	SY	2250	0	Hoffman	3
Female	wdah	SY	SY	2250	0	Hoffman	3
Female	wdah	SY	SY	2250	0	Hoffman	3
Female	wdah	SY	SY	2250	0	Hoffman	3
Female	wdah	SY	SY	2300	0	Hoffman	3
Female	wdah	SY	SY	2300	0	Hoffman	3
Female	wdah	SY	SY	2300	0	Hoffman	3
Female	wdah	SY	SY	2300	0	Hoffman	3
Female	wdah	SY	SY	2300	0	Hoffman	3
Female	wdah	SY	SY	2300	0	Hoffman	3
Male	wdah	SY	CT	168	0	Hoffman	3
Male	wdah	SY	CT	168	0	Hoffman	3
Male	wdah	SY	CT	168	0	Hoffman	3
Male	wdah	SY	CT	168	0	Hoffman	3
Male	wdah	SY	CT	168	0	Hoffman	3
Male	wdah	SY	CT	168	0	Hoffman	3
Male	wdah	SY	CT	243	0	Hoffman	3
Male	wdah	SY	CT	243	0	Hoffman	3
Male	wdah	SY	CT	243	0	Hoffman	3
Male	wdah	SY	CT	243	0	Hoffman	3
Male	wdah	SY	CT	243	0	Hoffman	3
Male	wdah	SY	CT	243	0	Hoffman	3
Male	wdah	SY	CT	285	0	Hoffman	3
Male	wdah	SY	CT	285	0	Hoffman	3
Male	wdah	SY	CT	285	0	Hoffman	3
Male	wdah	SY	CT	285	0	Hoffman	3
Male	wdah	SY	CT	285	0	Hoffman	3
Male	wdah	SY	CT	285	0	Hoffman	3
Male	wdah	SY	CT	333	0	Hoffman	3
Male	wdah	SY	CT	333	0	Hoffman	3
Male	wdah	SY	CT	333	0	Hoffman	3
Male	wdah	SY	CT	333	0	Hoffman	3
Male	wdah	SY	CT	333	0	Hoffman	3
Male	wdah	SY	CT	333	0	Hoffman	3
Male	wdah	SY	CT	406	0	Hoffman	3
Male	wdah	SY	CT	406	0	Hoffman	3
Male	wdah	SY	CT	406	0	Hoffman	3
Male	wdah	SY	CT	406	0	Hoffman	3
Male	wdah	SY	CT	406	0	Hoffman	3
Male	wdah	SY	CT	406	0	Hoffman	3
Male	wdah	SY	CT	455	0	Hoffman	3
Male	wdah	SY	CT	455	0	Hoffman	3
Male	wdah	SY	CT	455	0	Hoffman	3
Male	wdah	SY	CT	455	0	Hoffman	3
Male	wdah	SY	CT	455	0	Hoffman	3
Male	wdah	SY	CT	455	0	Hoffman	3
Male	wdah	SY	CT	503	0	Hoffman	3
Male	wdah	SY	CT	503	0	Hoffman	3
Male	wdah	SY	CT	503	0	Hoffman	3
Male	wdah	SY	CT	503	0	Hoffman	3
Male	wdah	SY	CT	503	0	Hoffman	3
Male	wdah	SY	CT	503	0	Hoffman	3
Male	wdah	SY	CT	579	0	Hoffman	3
Male	wdah	SY	CT	579	0	Hoffman	3
Male	wdah	SY	CT	579	0	Hoffman	3
Male	wdah	SY	CT	579	0	Hoffman	3
Male	wdah	SY	CT	579	0	Hoffman	3
Male	wdah	SY	CT	579	0	Hoffman	3
Male	wdah	SY	CT	623	0	Hoffman	3
Male	wdah	SY	CT	623	0	Hoffman	3
Male	wdah	SY	CT	623	0	Hoffman	3
Male	wdah	SY	CT	623	0	Hoffman	3
Male	wdah	SY	CT	623	0	Hoffman	3
Male	wdah	SY	CT	623	0	Hoffman	3
Male	wdah	SY	CT	675	0	Hoffman	3
Male	wdah	SY	CT	675	0	Hoffman	3
Male	wdah	SY	CT	675	0	Hoffman	3
Male	wdah	SY	CT	675	1	Hoffman	3
Male	wdah	SY	CT	675	2	Hoffman	3
Male	wdah	SY	CT	675	0	Hoffman	3
Male	wdah	SY	CT	747	0	Hoffman	3
Male	wdah	SY	CT	747	0	Hoffman	3
Male	wdah	SY	CT	747	1	Hoffman	3
Male	wdah	SY	CT	747	1	Hoffman	3
Male	wdah	SY	CT	747	2	Hoffman	3
Male	wdah	SY	CT	747	0	Hoffman	3
Male	wdah	SY	CT	791	0	Hoffman	3
Male	wdah	SY	CT	791	0	Hoffman	3
Male	wdah	SY	CT	791	1	Hoffman	3
Male	wdah	SY	CT	791	0	Hoffman	3
Male	wdah	SY	CT	791	0	Hoffman	3
Male	wdah	SY	CT	791	0	Hoffman	3
Male	wdah	SY	CT	836	0	Hoffman	3
Male	wdah	SY	CT	836	0	Hoffman	3
Male	wdah	SY	CT	836	0	Hoffman	3
Male	wdah	SY	CT	836	0	Hoffman	3
Male	wdah	SY	CT	836	0	Hoffman	3
Male	wdah	SY	CT	836	0	Hoffman	3
Male	wdah	SY	CT	912	3	Hoffman	3
Male	wdah	SY	CT	912	0	Hoffman	3
Male	wdah	SY	CT	912	0	Hoffman	3
Male	wdah	SY	CT	912	2	Hoffman	3
Male	wdah	SY	CT	912	1	Hoffman	3
Male	wdah	SY	CT	912	2	Hoffman	3
Male	wdah	SY	CT	959	2	Hoffman	3
Male	wdah	SY	CT	959	3	Hoffman	3
Male	wdah	SY	CT	959	0	Hoffman	3
Male	wdah	SY	CT	959	0	Hoffman	3
Male	wdah	SY	CT	959	3	Hoffman	3
Male	wdah	SY	CT	959	3	Hoffman	3
Male	wdah	SY	CT	1002	3	Hoffman	3
Male	wdah	SY	CT	1002	4	Hoffman	3
Male	wdah	SY	CT	1002	3	Hoffman	3
Male	wdah	SY	CT	1002	6	Hoffman	3
Male	wdah	SY	CT	1002	0	Hoffman	3
Male	wdah	SY	CT	1002	5	Hoffman	3
Male	wdah	SY	CT	1074	3	Hoffman	3
Male	wdah	SY	CT	1074	6	Hoffman	3
Male	wdah	SY	CT	1074	10	Hoffman	3
Male	wdah	SY	CT	1074	6	Hoffman	3
Male	wdah	SY	CT	1074	6	Hoffman	3
Male	wdah	SY	CT	1074	5	Hoffman	3
Male	wdah	SY	CT	1128	4	Hoffman	3
Male	wdah	SY	CT	1128	3	Hoffman	3
Male	wdah	SY	CT	1128	1	Hoffman	3
Male	wdah	SY	CT	1128	3	Hoffman	3
Male	wdah	SY	CT	1128	3	Hoffman	3
Male	wdah	SY	CT	1128	1	Hoffman	3
Male	wdah	SY	CT	1175	2	Hoffman	3
Male	wdah	SY	CT	1175	1	Hoffman	3
Male	wdah	SY	CT	1175	2	Hoffman	3
Male	wdah	SY	CT	1175	2	Hoffman	3
Male	wdah	SY	CT	1175	0	Hoffman	3
Male	wdah	SY	CT	1175	2	Hoffman	3
Male	wdah	SY	CT	1247	0	Hoffman	3
Male	wdah	SY	CT	1247	4	Hoffman	3
Male	wdah	SY	CT	1247	1	Hoffman	3
Male	wdah	SY	CT	1247	1	Hoffman	3
Male	wdah	SY	CT	1247	5	Hoffman	3
Male	wdah	SY	CT	1247	1	Hoffman	3
Male	wdah	SY	CT	1271	1	Hoffman	3
Male	wdah	SY	CT	1271	2	Hoffman	3
Male	wdah	SY	CT	1271	0	Hoffman	3
Male	wdah	SY	CT	1271	1	Hoffman	3
Male	wdah	SY	CT	1271	1	Hoffman	3
Male	wdah	SY	CT	1271	1	Hoffman	3
Male	wdah	SY	CT	1344	0	Hoffman	3
Male	wdah	SY	CT	1344	1	Hoffman	3
Male	wdah	SY	CT	1344	0	Hoffman	3
Male	wdah	SY	CT	1344	1	Hoffman	3
Male	wdah	SY	CT	1344	0	Hoffman	3
Male	wdah	SY	CT	1344	1	Hoffman	3
Male	wdah	SY	CT	1415	2	Hoffman	3
Male	wdah	SY	CT	1415	0	Hoffman	3
Male	wdah	SY	CT	1415	0	Hoffman	3
Male	wdah	SY	CT	1415	0	Hoffman	3
Male	wdah	SY	CT	1415	1	Hoffman	3
Male	wdah	SY	CT	1415	0	Hoffman	3
Male	wdah	SY	CT	1458	2	Hoffman	3
Male	wdah	SY	CT	1458	0	Hoffman	3
Male	wdah	SY	CT	1458	0	Hoffman	3
Male	wdah	SY	CT	1458	0	Hoffman	3
Male	wdah	SY	CT	1458	0	Hoffman	3
Male	wdah	SY	CT	1458	2	Hoffman	3
Male	wdah	SY	CT	1508	0	Hoffman	3
Male	wdah	SY	CT	1508	1	Hoffman	3
Male	wdah	SY	CT	1508	1	Hoffman	3
Male	wdah	SY	CT	1508	0	Hoffman	3
Male	wdah	SY	CT	1508	0	Hoffman	3
Male	wdah	SY	CT	1508	0	Hoffman	3
Male	wdah	SY	CT	1584	0	Hoffman	3
Male	wdah	SY	CT	1584	0	Hoffman	3
Male	wdah	SY	CT	1584	0	Hoffman	3
Male	wdah	SY	CT	1584	1	Hoffman	3
Male	wdah	SY	CT	1584	1	Hoffman	3
Male	wdah	SY	CT	1584	0	Hoffman	3
Male	wdah	SY	CT	1629	0	Hoffman	3
Male	wdah	SY	CT	1629	0	Hoffman	3
Male	wdah	SY	CT	1629	0	Hoffman	3
Male	wdah	SY	CT	1629	0	Hoffman	3
Male	wdah	SY	CT	1629	0	Hoffman	3
Male	wdah	SY	CT	1629	0	Hoffman	3
Male	wdah	SY	CT	1679	0	Hoffman	3
Male	wdah	SY	CT	1679	0	Hoffman	3
Male	wdah	SY	CT	1679	0	Hoffman	3
Male	wdah	SY	CT	1679	0	Hoffman	3
Male	wdah	SY	CT	1679	0	Hoffman	3
Male	wdah	SY	CT	1679	1	Hoffman	3
Male	wdah	SY	CT	1752	1	Hoffman	3
Male	wdah	SY	CT	1752	0	Hoffman	3
Male	wdah	SY	CT	1752	0	Hoffman	3
Male	wdah	SY	CT	1752	1	Hoffman	3
Male	wdah	SY	CT	1752	0	Hoffman	3
Male	wdah	SY	CT	1752	0	Hoffman	3
Male	wdah	SY	CT	1797	0	Hoffman	3
Male	wdah	SY	CT	1797	0	Hoffman	3
Male	wdah	SY	CT	1797	1	Hoffman	3
Male	wdah	SY	CT	1797	0	Hoffman	3
Male	wdah	SY	CT	1797	0	Hoffman	3
Male	wdah	SY	CT	1797	0	Hoffman	3
Male	wdah	SY	CT	1843	0	Hoffman	3
Male	wdah	SY	CT	1843	0	Hoffman	3
Male	wdah	SY	CT	1843	0	Hoffman	3
Male	wdah	SY	CT	1843	0	Hoffman	3
Male	wdah	SY	CT	1843	0	Hoffman	3
Male	wdah	SY	CT	1843	0	Hoffman	3
Male	wdah	SY	CT	1918	0	Hoffman	3
Male	wdah	SY	CT	1918	0	Hoffman	3
Male	wdah	SY	CT	1918	0	Hoffman	3
Male	wdah	SY	CT	1918	0	Hoffman	3
Male	wdah	SY	CT	1918	0	Hoffman	3
Male	wdah	SY	CT	1918	1	Hoffman	3
Male	wdah	SY	CT	1965	0	Hoffman	3
Male	wdah	SY	CT	1965	0	Hoffman	3
Male	wdah	SY	CT	1965	0	Hoffman	3
Male	wdah	SY	CT	1965	0	Hoffman	3
Male	wdah	SY	CT	1965	0	Hoffman	3
Male	wdah	SY	CT	1965	0	Hoffman	3
Male	wdah	SY	CT	2012	0	Hoffman	3
Male	wdah	SY	CT	2012	0	Hoffman	3
Male	wdah	SY	CT	2012	0	Hoffman	3
Male	wdah	SY	CT	2012	0	Hoffman	3
Male	wdah	SY	CT	2012	0	Hoffman	3
Male	wdah	SY	CT	2012	0	Hoffman	3
Male	wdah	SY	CT	2085	0	Hoffman	3
Male	wdah	SY	CT	2085	0	Hoffman	3
Male	wdah	SY	CT	2085	0	Hoffman	3
Male	wdah	SY	CT	2085	0	Hoffman	3
Male	wdah	SY	CT	2085	0	Hoffman	3
Male	wdah	SY	CT	2085	0	Hoffman	3
Male	wdah	SY	CT	2130	0	Hoffman	3
Male	wdah	SY	CT	2130	0	Hoffman	3
Male	wdah	SY	CT	2130	0	Hoffman	3
Male	wdah	SY	CT	2130	0	Hoffman	3
Male	wdah	SY	CT	2130	0	Hoffman	3
Male	wdah	SY	CT	2130	0	Hoffman	3
Male	wdah	SY	CT	2180	0	Hoffman	3
Male	wdah	SY	CT	2180	0	Hoffman	3
Male	wdah	SY	CT	2180	0	Hoffman	3
Male	wdah	SY	CT	2180	0	Hoffman	3
Male	wdah	SY	CT	2180	0	Hoffman	3
Male	wdah	SY	CT	2180	0	Hoffman	3
Male	wdah	SY	CT	2250	0	Hoffman	3
Male	wdah	SY	CT	2250	0	Hoffman	3
Male	wdah	SY	CT	2250	0	Hoffman	3
Male	wdah	SY	CT	2250	0	Hoffman	3
Male	wdah	SY	CT	2250	0	Hoffman	3
Male	wdah	SY	CT	2250	0	Hoffman	3
Male	wdah	SY	CT	2300	0	Hoffman	3
Male	wdah	SY	CT	2300	0	Hoffman	3
Male	wdah	SY	CT	2300	0	Hoffman	3
Male	wdah	SY	CT	2300	0	Hoffman	3
Male	wdah	SY	CT	2300	0	Hoffman	3
Male	wdah	SY	CT	2300	0	Hoffman	3
Male	wdah	SY	SY	168	0	Hoffman	3
Male	wdah	SY	SY	168	0	Hoffman	3
Male	wdah	SY	SY	168	0	Hoffman	3
Male	wdah	SY	SY	168	0	Hoffman	3
Male	wdah	SY	SY	168	0	Hoffman	3
Male	wdah	SY	SY	168	0	Hoffman	3
Male	wdah	SY	SY	243	0	Hoffman	3
Male	wdah	SY	SY	243	0	Hoffman	3
Male	wdah	SY	SY	243	0	Hoffman	3
Male	wdah	SY	SY	243	0	Hoffman	3
Male	wdah	SY	SY	243	0	Hoffman	3
Male	wdah	SY	SY	243	0	Hoffman	3
Male	wdah	SY	SY	285	0	Hoffman	3
Male	wdah	SY	SY	285	0	Hoffman	3
Male	wdah	SY	SY	285	0	Hoffman	3
Male	wdah	SY	SY	285	0	Hoffman	3
Male	wdah	SY	SY	285	0	Hoffman	3
Male	wdah	SY	SY	285	0	Hoffman	3
Male	wdah	SY	SY	333	0	Hoffman	3
Male	wdah	SY	SY	333	0	Hoffman	3
Male	wdah	SY	SY	333	0	Hoffman	3
Male	wdah	SY	SY	333	0	Hoffman	3
Male	wdah	SY	SY	333	0	Hoffman	3
Male	wdah	SY	SY	333	1	Hoffman	3
Male	wdah	SY	SY	406	0	Hoffman	3
Male	wdah	SY	SY	406	0	Hoffman	3
Male	wdah	SY	SY	406	0	Hoffman	3
Male	wdah	SY	SY	406	0	Hoffman	3
Male	wdah	SY	SY	406	0	Hoffman	3
Male	wdah	SY	SY	406	0	Hoffman	3
Male	wdah	SY	SY	455	0	Hoffman	3
Male	wdah	SY	SY	455	0	Hoffman	3
Male	wdah	SY	SY	455	0	Hoffman	3
Male	wdah	SY	SY	455	0	Hoffman	3
Male	wdah	SY	SY	455	0	Hoffman	3
Male	wdah	SY	SY	455	0	Hoffman	3
Male	wdah	SY	SY	503	0	Hoffman	3
Male	wdah	SY	SY	503	0	Hoffman	3
Male	wdah	SY	SY	503	0	Hoffman	3
Male	wdah	SY	SY	503	0	Hoffman	3
Male	wdah	SY	SY	503	0	Hoffman	3
Male	wdah	SY	SY	503	0	Hoffman	3
Male	wdah	SY	SY	579	0	Hoffman	3
Male	wdah	SY	SY	579	0	Hoffman	3
Male	wdah	SY	SY	579	0	Hoffman	3
Male	wdah	SY	SY	579	0	Hoffman	3
Male	wdah	SY	SY	579	0	Hoffman	3
Male	wdah	SY	SY	579	0	Hoffman	3
Male	wdah	SY	SY	623	0	Hoffman	3
Male	wdah	SY	SY	623	0	Hoffman	3
Male	wdah	SY	SY	623	0	Hoffman	3
Male	wdah	SY	SY	623	0	Hoffman	3
Male	wdah	SY	SY	623	0	Hoffman	3
Male	wdah	SY	SY	623	0	Hoffman	3
Male	wdah	SY	SY	675	0	Hoffman	3
Male	wdah	SY	SY	675	0	Hoffman	3
Male	wdah	SY	SY	675	0	Hoffman	3
Male	wdah	SY	SY	675	0	Hoffman	3
Male	wdah	SY	SY	675	0	Hoffman	3
Male	wdah	SY	SY	675	0	Hoffman	3
Male	wdah	SY	SY	747	0	Hoffman	3
Male	wdah	SY	SY	747	0	Hoffman	3
Male	wdah	SY	SY	747	0	Hoffman	3
Male	wdah	SY	SY	747	0	Hoffman	3
Male	wdah	SY	SY	747	1	Hoffman	3
Male	wdah	SY	SY	747	0	Hoffman	3
Male	wdah	SY	SY	791	0	Hoffman	3
Male	wdah	SY	SY	791	0	Hoffman	3
Male	wdah	SY	SY	791	4	Hoffman	3
Male	wdah	SY	SY	791	0	Hoffman	3
Male	wdah	SY	SY	791	0	Hoffman	3
Male	wdah	SY	SY	791	0	Hoffman	3
Male	wdah	SY	SY	836	0	Hoffman	3
Male	wdah	SY	SY	836	0	Hoffman	3
Male	wdah	SY	SY	836	0	Hoffman	3
Male	wdah	SY	SY	836	0	Hoffman	3
Male	wdah	SY	SY	836	0	Hoffman	3
Male	wdah	SY	SY	836	1	Hoffman	3
Male	wdah	SY	SY	912	0	Hoffman	3
Male	wdah	SY	SY	912	0	Hoffman	3
Male	wdah	SY	SY	912	0	Hoffman	3
Male	wdah	SY	SY	912	1	Hoffman	3
Male	wdah	SY	SY	912	1	Hoffman	3
Male	wdah	SY	SY	912	0	Hoffman	3
Male	wdah	SY	SY	959	3	Hoffman	3
Male	wdah	SY	SY	959	2	Hoffman	3
Male	wdah	SY	SY	959	4	Hoffman	3
Male	wdah	SY	SY	959	1	Hoffman	3
Male	wdah	SY	SY	959	6	Hoffman	3
Male	wdah	SY	SY	959	1	Hoffman	3
Male	wdah	SY	SY	1002	2	Hoffman	3
Male	wdah	SY	SY	1002	1	Hoffman	3
Male	wdah	SY	SY	1002	3	Hoffman	3
Male	wdah	SY	SY	1002	3	Hoffman	3
Male	wdah	SY	SY	1002	4	Hoffman	3
Male	wdah	SY	SY	1002	1	Hoffman	3
Male	wdah	SY	SY	1074	4	Hoffman	3
Male	wdah	SY	SY	1074	5	Hoffman	3
Male	wdah	SY	SY	1074	5	Hoffman	3
Male	wdah	SY	SY	1074	5	Hoffman	3
Male	wdah	SY	SY	1074	0	Hoffman	3
Male	wdah	SY	SY	1074	1	Hoffman	3
Male	wdah	SY	SY	1128	0	Hoffman	3
Male	wdah	SY	SY	1128	0	Hoffman	3
Male	wdah	SY	SY	1128	1	Hoffman	3
Male	wdah	SY	SY	1128	1	Hoffman	3
Male	wdah	SY	SY	1128	2	Hoffman	3
Male	wdah	SY	SY	1128	3	Hoffman	3
Male	wdah	SY	SY	1175	3	Hoffman	3
Male	wdah	SY	SY	1175	0	Hoffman	3
Male	wdah	SY	SY	1175	0	Hoffman	3
Male	wdah	SY	SY	1175	3	Hoffman	3
Male	wdah	SY	SY	1175	0	Hoffman	3
Male	wdah	SY	SY	1175	4	Hoffman	3
Male	wdah	SY	SY	1247	2	Hoffman	3
Male	wdah	SY	SY	1247	0	Hoffman	3
Male	wdah	SY	SY	1247	0	Hoffman	3
Male	wdah	SY	SY	1247	1	Hoffman	3
Male	wdah	SY	SY	1247	1	Hoffman	3
Male	wdah	SY	SY	1247	3	Hoffman	3
Male	wdah	SY	SY	1271	1	Hoffman	3
Male	wdah	SY	SY	1271	0	Hoffman	3
Male	wdah	SY	SY	1271	0	Hoffman	3
Male	wdah	SY	SY	1271	1	Hoffman	3
Male	wdah	SY	SY	1271	0	Hoffman	3
Male	wdah	SY	SY	1271	0	Hoffman	3
Male	wdah	SY	SY	1344	1	Hoffman	3
Male	wdah	SY	SY	1344	0	Hoffman	3
Male	wdah	SY	SY	1344	0	Hoffman	3
Male	wdah	SY	SY	1344	0	Hoffman	3
Male	wdah	SY	SY	1344	0	Hoffman	3
Male	wdah	SY	SY	1344	1	Hoffman	3
Male	wdah	SY	SY	1415	0	Hoffman	3
Male	wdah	SY	SY	1415	1	Hoffman	3
Male	wdah	SY	SY	1415	0	Hoffman	3
Male	wdah	SY	SY	1415	4	Hoffman	3
Male	wdah	SY	SY	1415	0	Hoffman	3
Male	wdah	SY	SY	1415	2	Hoffman	3
Male	wdah	SY	SY	1458	2	Hoffman	3
Male	wdah	SY	SY	1458	0	Hoffman	3
Male	wdah	SY	SY	1458	0	Hoffman	3
Male	wdah	SY	SY	1458	1	Hoffman	3
Male	wdah	SY	SY	1458	0	Hoffman	3
Male	wdah	SY	SY	1458	0	Hoffman	3
Male	wdah	SY	SY	1508	0	Hoffman	3
Male	wdah	SY	SY	1508	1	Hoffman	3
Male	wdah	SY	SY	1508	0	Hoffman	3
Male	wdah	SY	SY	1508	0	Hoffman	3
Male	wdah	SY	SY	1508	0	Hoffman	3
Male	wdah	SY	SY	1508	2	Hoffman	3
Male	wdah	SY	SY	1584	2	Hoffman	3
Male	wdah	SY	SY	1584	2	Hoffman	3
Male	wdah	SY	SY	1584	0	Hoffman	3
Male	wdah	SY	SY	1584	0	Hoffman	3
Male	wdah	SY	SY	1584	0	Hoffman	3
Male	wdah	SY	SY	1584	0	Hoffman	3
Male	wdah	SY	SY	1629	1	Hoffman	3
Male	wdah	SY	SY	1629	0	Hoffman	3
Male	wdah	SY	SY	1629	0	Hoffman	3
Male	wdah	SY	SY	1629	0	Hoffman	3
Male	wdah	SY	SY	1629	0	Hoffman	3
Male	wdah	SY	SY	1629	0	Hoffman	3
Male	wdah	SY	SY	1679	0	Hoffman	3
Male	wdah	SY	SY	1679	0	Hoffman	3
Male	wdah	SY	SY	1679	0	Hoffman	3
Male	wdah	SY	SY	1679	0	Hoffman	3
Male	wdah	SY	SY	1679	0	Hoffman	3
Male	wdah	SY	SY	1679	0	Hoffman	3
Male	wdah	SY	SY	1752	1	Hoffman	3
Male	wdah	SY	SY	1752	1	Hoffman	3
Male	wdah	SY	SY	1752	0	Hoffman	3
Male	wdah	SY	SY	1752	1	Hoffman	3
Male	wdah	SY	SY	1752	1	Hoffman	3
Male	wdah	SY	SY	1752	0	Hoffman	3
Male	wdah	SY	SY	1797	0	Hoffman	3
Male	wdah	SY	SY	1797	0	Hoffman	3
Male	wdah	SY	SY	1797	0	Hoffman	3
Male	wdah	SY	SY	1797	0	Hoffman	3
Male	wdah	SY	SY	1797	0	Hoffman	3
Male	wdah	SY	SY	1797	1	Hoffman	3
Male	wdah	SY	SY	1843	0	Hoffman	3
Male	wdah	SY	SY	1843	0	Hoffman	3
Male	wdah	SY	SY	1843	0	Hoffman	3
Male	wdah	SY	SY	1843	0	Hoffman	3
Male	wdah	SY	SY	1843	0	Hoffman	3
Male	wdah	SY	SY	1843	0	Hoffman	3
Male	wdah	SY	SY	1918	0	Hoffman	3
Male	wdah	SY	SY	1918	0	Hoffman	3
Male	wdah	SY	SY	1918	0	Hoffman	3
Male	wdah	SY	SY	1918	0	Hoffman	3
Male	wdah	SY	SY	1918	0	Hoffman	3
Male	wdah	SY	SY	1918	0	Hoffman	3
Male	wdah	SY	SY	1965	0	Hoffman	3
Male	wdah	SY	SY	1965	0	Hoffman	3
Male	wdah	SY	SY	1965	0	Hoffman	3
Male	wdah	SY	SY	1965	0	Hoffman	3
Male	wdah	SY	SY	1965	0	Hoffman	3
Male	wdah	SY	SY	1965	0	Hoffman	3
Male	wdah	SY	SY	2012	0	Hoffman	3
Male	wdah	SY	SY	2012	0	Hoffman	3
Male	wdah	SY	SY	2012	0	Hoffman	3
Male	wdah	SY	SY	2012	0	Hoffman	3
Male	wdah	SY	SY	2012	0	Hoffman	3
Male	wdah	SY	SY	2012	0	Hoffman	3
Male	wdah	SY	SY	2085	0	Hoffman	3
Male	wdah	SY	SY	2085	0	Hoffman	3
Male	wdah	SY	SY	2085	0	Hoffman	3
Male	wdah	SY	SY	2085	0	Hoffman	3
Male	wdah	SY	SY	2085	1	Hoffman	3
Male	wdah	SY	SY	2085	0	Hoffman	3
Male	wdah	SY	SY	2130	0	Hoffman	3
Male	wdah	SY	SY	2130	0	Hoffman	3
Male	wdah	SY	SY	2130	0	Hoffman	3
Male	wdah	SY	SY	2130	0	Hoffman	3
Male	wdah	SY	SY	2130	0	Hoffman	3
Male	wdah	SY	SY	2130	0	Hoffman	3
Male	wdah	SY	SY	2180	0	Hoffman	3
Male	wdah	SY	SY	2180	0	Hoffman	3
Male	wdah	SY	SY	2180	0	Hoffman	3
Male	wdah	SY	SY	2180	0	Hoffman	3
Male	wdah	SY	SY	2180	0	Hoffman	3
Male	wdah	SY	SY	2180	0	Hoffman	3
Male	wdah	SY	SY	2250	0	Hoffman	3
Male	wdah	SY	SY	2250	0	Hoffman	3
Male	wdah	SY	SY	2250	0	Hoffman	3
Male	wdah	SY	SY	2250	0	Hoffman	3
Male	wdah	SY	SY	2250	0	Hoffman	3
Male	wdah	SY	SY	2250	0	Hoffman	3
Male	wdah	SY	SY	2300	0	Hoffman	3
Male	wdah	SY	SY	2300	0	Hoffman	3
Male	wdah	SY	SY	2300	0	Hoffman	3
Male	wdah	SY	SY	2300	0	Hoffman	3
Male	wdah	SY	SY	2300	0	Hoffman	3
Male	wdah	SY	SY	2300	0	Hoffman	3
Female	wdah	SY	HY	243	0	Hoffman	4
Female	wdah	SY	HY	243	0	Hoffman	4
Female	wdah	SY	HY	287	0	Hoffman	4
Female	wdah	SY	HY	337	0	Hoffman	4
Female	wdah	SY	HY	410	0	Hoffman	4
Female	wdah	SY	HY	455	0	Hoffman	4
Female	wdah	SY	HY	502	1	Hoffman	4
Female	wdah	SY	HY	575	0	Hoffman	4
Female	wdah	SY	HY	628	1	Hoffman	4
Female	wdah	SY	HY	671	1	Hoffman	4
Female	wdah	SY	HY	746	1	Hoffman	4
Female	wdah	SY	HY	789	1	Hoffman	4
Female	wdah	SY	HY	839	0	Hoffman	4
Female	wdah	SY	HY	912	3	Hoffman	4
Female	wdah	SY	HY	958	0	Hoffman	4
Female	wdah	SY	HY	1010	0	Hoffman	4
Female	wdah	SY	HY	1085	3	Hoffman	4
Female	wdah	SY	HY	1131	2	Hoffman	4
Female	wdah	SY	HY	1175	0	Hoffman	4
Female	wdah	SY	HY	1251	3	Hoffman	4
Female	wdah	SY	HY	1299	1	Hoffman	4
Female	wdah	SY	HY	1347	2	Hoffman	4
Female	wdah	SY	HY	1414	1	Hoffman	4
Female	wdah	SY	HY	1461	0	Hoffman	4
Female	wdah	SY	HY	1510	1	Hoffman	4
Female	wdah	SY	HY	1583	0	Hoffman	4
Female	wdah	SY	HY	1631	0	Hoffman	4
Female	wdah	SY	HY	1678	1	Hoffman	4
Female	wdah	SY	HY	1751	1	Hoffman	4
Female	wdah	SY	HY	1798	0	Hoffman	4
Female	wdah	SY	HY	1850	0	Hoffman	4
Female	wdah	SY	HY	1919	0	Hoffman	4
Female	wdah	SY	HY	1969	0	Hoffman	4
Female	wdah	SY	HY	2017	0	Hoffman	4
Female	wdah	SY	HY	243	0	Hoffman	4
Female	wdah	SY	HY	243	0	Hoffman	4
Female	wdah	SY	HY	287	0	Hoffman	4
Female	wdah	SY	HY	337	0	Hoffman	4
Female	wdah	SY	HY	410	0	Hoffman	4
Female	wdah	SY	HY	455	0	Hoffman	4
Female	wdah	SY	HY	502	0	Hoffman	4
Female	wdah	SY	HY	575	0	Hoffman	4
Female	wdah	SY	HY	628	0	Hoffman	4
Female	wdah	SY	HY	671	0	Hoffman	4
Female	wdah	SY	HY	746	0	Hoffman	4
Female	wdah	SY	HY	789	1	Hoffman	4
Female	wdah	SY	HY	839	2	Hoffman	4
Female	wdah	SY	HY	912	0	Hoffman	4
Female	wdah	SY	HY	958	0	Hoffman	4
Female	wdah	SY	HY	1010	1	Hoffman	4
Female	wdah	SY	HY	1085	3	Hoffman	4
Female	wdah	SY	HY	1131	0	Hoffman	4
Female	wdah	SY	HY	1175	1	Hoffman	4
Female	wdah	SY	HY	1251	3	Hoffman	4
Female	wdah	SY	HY	1299	2	Hoffman	4
Female	wdah	SY	HY	1347	2	Hoffman	4
Female	wdah	SY	HY	1414	3	Hoffman	4
Female	wdah	SY	HY	1461	1	Hoffman	4
Female	wdah	SY	HY	1510	1	Hoffman	4
Female	wdah	SY	HY	1583	1	Hoffman	4
Female	wdah	SY	HY	1631	0	Hoffman	4
Female	wdah	SY	HY	1678	0	Hoffman	4
Female	wdah	SY	HY	1751	1	Hoffman	4
Female	wdah	SY	HY	1798	1	Hoffman	4
Female	wdah	SY	HY	1850	0	Hoffman	4
Female	wdah	SY	HY	1919	1	Hoffman	4
Female	wdah	SY	HY	1969	0	Hoffman	4
Female	wdah	SY	HY	2017	0	Hoffman	4
Female	wdah	SY	HY	243	0	Hoffman	4
Female	wdah	SY	HY	243	0	Hoffman	4
Female	wdah	SY	HY	287	0	Hoffman	4
Female	wdah	SY	HY	337	0	Hoffman	4
Female	wdah	SY	HY	410	0	Hoffman	4
Female	wdah	SY	HY	455	0	Hoffman	4
Female	wdah	SY	HY	502	0	Hoffman	4
Female	wdah	SY	HY	575	0	Hoffman	4
Female	wdah	SY	HY	628	0	Hoffman	4
Female	wdah	SY	HY	671	0	Hoffman	4
Female	wdah	SY	HY	746	0	Hoffman	4
Female	wdah	SY	HY	789	0	Hoffman	4
Female	wdah	SY	HY	839	0	Hoffman	4
Female	wdah	SY	HY	912	0	Hoffman	4
Female	wdah	SY	HY	958	0	Hoffman	4
Female	wdah	SY	HY	1010	0	Hoffman	4
Female	wdah	SY	HY	1085	1	Hoffman	4
Female	wdah	SY	HY	1131	4	Hoffman	4
Female	wdah	SY	HY	1175	1	Hoffman	4
Female	wdah	SY	HY	1251	3	Hoffman	4
Female	wdah	SY	HY	1299	1	Hoffman	4
Female	wdah	SY	HY	1347	0	Hoffman	4
Female	wdah	SY	HY	1414	4	Hoffman	4
Female	wdah	SY	HY	1461	2	Hoffman	4
Female	wdah	SY	HY	1510	3	Hoffman	4
Female	wdah	SY	HY	1583	2	Hoffman	4
Female	wdah	SY	HY	1631	1	Hoffman	4
Female	wdah	SY	HY	1678	2	Hoffman	4
Female	wdah	SY	HY	1751	0	Hoffman	4
Female	wdah	SY	HY	1798	1	Hoffman	4
Female	wdah	SY	HY	1850	0	Hoffman	4
Female	wdah	SY	HY	1919	0	Hoffman	4
Female	wdah	SY	HY	1969	0	Hoffman	4
Female	wdah	SY	HY	2017	0	Hoffman	4
Female	wdah	SY	HY	243	0	Hoffman	4
Female	wdah	SY	HY	243	0	Hoffman	4
Female	wdah	SY	HY	287	0	Hoffman	4
Female	wdah	SY	HY	337	0	Hoffman	4
Female	wdah	SY	HY	410	0	Hoffman	4
Female	wdah	SY	HY	455	0	Hoffman	4
Female	wdah	SY	HY	502	0	Hoffman	4
Female	wdah	SY	HY	575	0	Hoffman	4
Female	wdah	SY	HY	628	0	Hoffman	4
Female	wdah	SY	HY	671	0	Hoffman	4
Female	wdah	SY	HY	746	0	Hoffman	4
Female	wdah	SY	HY	789	1	Hoffman	4
Female	wdah	SY	HY	839	0	Hoffman	4
Female	wdah	SY	HY	912	1	Hoffman	4
Female	wdah	SY	HY	958	2	Hoffman	4
Female	wdah	SY	HY	1010	1	Hoffman	4
Female	wdah	SY	HY	1085	2	Hoffman	4
Female	wdah	SY	HY	1131	1	Hoffman	4
Female	wdah	SY	HY	1175	1	Hoffman	4
Female	wdah	SY	HY	1251	4	Hoffman	4
Female	wdah	SY	HY	1299	0	Hoffman	4
Female	wdah	SY	HY	1347	1	Hoffman	4
Female	wdah	SY	HY	1414	4	Hoffman	4
Female	wdah	SY	HY	1461	1	Hoffman	4
Female	wdah	SY	HY	1510	0	Hoffman	4
Female	wdah	SY	HY	1583	1	Hoffman	4
Female	wdah	SY	HY	1631	0	Hoffman	4
Female	wdah	SY	HY	1678	0	Hoffman	4
Female	wdah	SY	HY	1751	1	Hoffman	4
Female	wdah	SY	HY	1798	0	Hoffman	4
Female	wdah	SY	HY	1850	0	Hoffman	4
Female	wdah	SY	HY	1919	0	Hoffman	4
Female	wdah	SY	HY	1969	0	Hoffman	4
Female	wdah	SY	HY	2017	0	Hoffman	4
Female	wdah	SY	HY	243	0	Hoffman	4
Female	wdah	SY	HY	243	0	Hoffman	4
Female	wdah	SY	HY	287	0	Hoffman	4
Female	wdah	SY	HY	337	0	Hoffman	4
Female	wdah	SY	HY	410	0	Hoffman	4
Female	wdah	SY	HY	455	0	Hoffman	4
Female	wdah	SY	HY	502	0	Hoffman	4
Female	wdah	SY	HY	575	0	Hoffman	4
Female	wdah	SY	HY	628	0	Hoffman	4
Female	wdah	SY	HY	671	0	Hoffman	4
Female	wdah	SY	HY	746	0	Hoffman	4
Female	wdah	SY	HY	789	0	Hoffman	4
Female	wdah	SY	HY	839	0	Hoffman	4
Female	wdah	SY	HY	912	3	Hoffman	4
Female	wdah	SY	HY	958	0	Hoffman	4
Female	wdah	SY	HY	1010	1	Hoffman	4
Female	wdah	SY	HY	1085	2	Hoffman	4
Female	wdah	SY	HY	1131	1	Hoffman	4
Female	wdah	SY	HY	1175	0	Hoffman	4
Female	wdah	SY	HY	1251	3	Hoffman	4
Female	wdah	SY	HY	1299	1	Hoffman	4
Female	wdah	SY	HY	1347	2	Hoffman	4
Female	wdah	SY	HY	1414	1	Hoffman	4
Female	wdah	SY	HY	1461	0	Hoffman	4
Female	wdah	SY	HY	1510	5	Hoffman	4
Female	wdah	SY	HY	1583	2	Hoffman	4
Female	wdah	SY	HY	1631	1	Hoffman	4
Female	wdah	SY	HY	1678	0	Hoffman	4
Female	wdah	SY	HY	1751	2	Hoffman	4
Female	wdah	SY	HY	1798	0	Hoffman	4
Female	wdah	SY	HY	1850	0	Hoffman	4
Female	wdah	SY	HY	1919	0	Hoffman	4
Female	wdah	SY	HY	1969	0	Hoffman	4
Female	wdah	SY	HY	2017	0	Hoffman	4
Female	wdah	SY	HY	243	0	Hoffman	4
Female	wdah	SY	HY	243	0	Hoffman	4
Female	wdah	SY	HY	287	0	Hoffman	4
Female	wdah	SY	HY	337	0	Hoffman	4
Female	wdah	SY	HY	410	0	Hoffman	4
Female	wdah	SY	HY	455	0	Hoffman	4
Female	wdah	SY	HY	502	0	Hoffman	4
Female	wdah	SY	HY	575	0	Hoffman	4
Female	wdah	SY	HY	628	0	Hoffman	4
Female	wdah	SY	HY	671	0	Hoffman	4
Female	wdah	SY	HY	746	1	Hoffman	4
Female	wdah	SY	HY	789	0	Hoffman	4
Female	wdah	SY	HY	839	0	Hoffman	4
Female	wdah	SY	HY	912	0	Hoffman	4
Female	wdah	SY	HY	958	1	Hoffman	4
Female	wdah	SY	HY	1010	1	Hoffman	4
Female	wdah	SY	HY	1085	1	Hoffman	4
Female	wdah	SY	HY	1131	3	Hoffman	4
Female	wdah	SY	HY	1175	1	Hoffman	4
Female	wdah	SY	HY	1251	3	Hoffman	4
Female	wdah	SY	HY	1299	4	Hoffman	4
Female	wdah	SY	HY	1347	2	Hoffman	4
Female	wdah	SY	HY	1414	3	Hoffman	4
Female	wdah	SY	HY	1461	1	Hoffman	4
Female	wdah	SY	HY	1510	0	Hoffman	4
Female	wdah	SY	HY	1583	0	Hoffman	4
Female	wdah	SY	HY	1631	0	Hoffman	4
Female	wdah	SY	HY	1678	1	Hoffman	4
Female	wdah	SY	HY	1751	1	Hoffman	4
Female	wdah	SY	HY	1798	0	Hoffman	4
Female	wdah	SY	HY	1850	0	Hoffman	4
Female	wdah	SY	HY	1919	0	Hoffman	4
Female	wdah	SY	HY	1969	0	Hoffman	4
Female	wdah	SY	HY	2017	0	Hoffman	4
Female	wdah	SY	LY	243	0	Hoffman	4
Female	wdah	SY	LY	243	0	Hoffman	4
Female	wdah	SY	LY	287	1	Hoffman	4
Female	wdah	SY	LY	337	0	Hoffman	4
Female	wdah	SY	LY	410	1	Hoffman	4
Female	wdah	SY	LY	455	0	Hoffman	4
Female	wdah	SY	LY	502	0	Hoffman	4
Female	wdah	SY	LY	575	0	Hoffman	4
Female	wdah	SY	LY	628	0	Hoffman	4
Female	wdah	SY	LY	671	1	Hoffman	4
Female	wdah	SY	LY	746	1	Hoffman	4
Female	wdah	SY	LY	789	0	Hoffman	4
Female	wdah	SY	LY	839	2	Hoffman	4
Female	wdah	SY	LY	912	2	Hoffman	4
Female	wdah	SY	LY	958	2	Hoffman	4
Female	wdah	SY	LY	1010	0	Hoffman	4
Female	wdah	SY	LY	1085	0	Hoffman	4
Female	wdah	SY	LY	1131	0	Hoffman	4
Female	wdah	SY	LY	1175	0	Hoffman	4
Female	wdah	SY	LY	1251	0	Hoffman	4
Female	wdah	SY	LY	1299	1	Hoffman	4
Female	wdah	SY	LY	1347	1	Hoffman	4
Female	wdah	SY	LY	1414	2	Hoffman	4
Female	wdah	SY	LY	1461	1	Hoffman	4
Female	wdah	SY	LY	1510	1	Hoffman	4
Female	wdah	SY	LY	1583	0	Hoffman	4
Female	wdah	SY	LY	1631	1	Hoffman	4
Female	wdah	SY	LY	1678	0	Hoffman	4
Female	wdah	SY	LY	1751	0	Hoffman	4
Female	wdah	SY	LY	1798	0	Hoffman	4
Female	wdah	SY	LY	1850	0	Hoffman	4
Female	wdah	SY	LY	1919	0	Hoffman	4
Female	wdah	SY	LY	1969	0	Hoffman	4
Female	wdah	SY	LY	2017	0	Hoffman	4
Female	wdah	SY	LY	243	0	Hoffman	4
Female	wdah	SY	LY	243	0	Hoffman	4
Female	wdah	SY	LY	287	0	Hoffman	4
Female	wdah	SY	LY	337	0	Hoffman	4
Female	wdah	SY	LY	410	0	Hoffman	4
Female	wdah	SY	LY	455	0	Hoffman	4
Female	wdah	SY	LY	502	0	Hoffman	4
Female	wdah	SY	LY	575	0	Hoffman	4
Female	wdah	SY	LY	628	0	Hoffman	4
Female	wdah	SY	LY	671	0	Hoffman	4
Female	wdah	SY	LY	746	1	Hoffman	4
Female	wdah	SY	LY	789	0	Hoffman	4
Female	wdah	SY	LY	839	0	Hoffman	4
Female	wdah	SY	LY	912	1	Hoffman	4
Female	wdah	SY	LY	958	1	Hoffman	4
Female	wdah	SY	LY	1010	2	Hoffman	4
Female	wdah	SY	LY	1085	4	Hoffman	4
Female	wdah	SY	LY	1131	0	Hoffman	4
Female	wdah	SY	LY	1175	2	Hoffman	4
Female	wdah	SY	LY	1251	3	Hoffman	4
Female	wdah	SY	LY	1299	0	Hoffman	4
Female	wdah	SY	LY	1347	0	Hoffman	4
Female	wdah	SY	LY	1414	0	Hoffman	4
Female	wdah	SY	LY	1461	3	Hoffman	4
Female	wdah	SY	LY	1510	3	Hoffman	4
Female	wdah	SY	LY	1583	2	Hoffman	4
Female	wdah	SY	LY	1631	0	Hoffman	4
Female	wdah	SY	LY	1678	2	Hoffman	4
Female	wdah	SY	LY	1751	1	Hoffman	4
Female	wdah	SY	LY	1798	1	Hoffman	4
Female	wdah	SY	LY	1850	0	Hoffman	4
Female	wdah	SY	LY	1919	0	Hoffman	4
Female	wdah	SY	LY	1969	0	Hoffman	4
Female	wdah	SY	LY	2017	0	Hoffman	4
Female	wdah	SY	LY	243	0	Hoffman	4
Female	wdah	SY	LY	243	0	Hoffman	4
Female	wdah	SY	LY	287	0	Hoffman	4
Female	wdah	SY	LY	337	0	Hoffman	4
Female	wdah	SY	LY	410	0	Hoffman	4
Female	wdah	SY	LY	455	0	Hoffman	4
Female	wdah	SY	LY	502	0	Hoffman	4
Female	wdah	SY	LY	575	2	Hoffman	4
Female	wdah	SY	LY	628	0	Hoffman	4
Female	wdah	SY	LY	671	0	Hoffman	4
Female	wdah	SY	LY	746	0	Hoffman	4
Female	wdah	SY	LY	789	0	Hoffman	4
Female	wdah	SY	LY	839	0	Hoffman	4
Female	wdah	SY	LY	912	2	Hoffman	4
Female	wdah	SY	LY	958	0	Hoffman	4
Female	wdah	SY	LY	1010	0	Hoffman	4
Female	wdah	SY	LY	1085	2	Hoffman	4
Female	wdah	SY	LY	1131	1	Hoffman	4
Female	wdah	SY	LY	1175	1	Hoffman	4
Female	wdah	SY	LY	1251	0	Hoffman	4
Female	wdah	SY	LY	1299	0	Hoffman	4
Female	wdah	SY	LY	1347	1	Hoffman	4
Female	wdah	SY	LY	1414	4	Hoffman	4
Female	wdah	SY	LY	1461	0	Hoffman	4
Female	wdah	SY	LY	1510	0	Hoffman	4
Female	wdah	SY	LY	1583	3	Hoffman	4
Female	wdah	SY	LY	1631	0	Hoffman	4
Female	wdah	SY	LY	1678	0	Hoffman	4
Female	wdah	SY	LY	1751	2	Hoffman	4
Female	wdah	SY	LY	1798	0	Hoffman	4
Female	wdah	SY	LY	1850	0	Hoffman	4
Female	wdah	SY	LY	1919	0	Hoffman	4
Female	wdah	SY	LY	1969	0	Hoffman	4
Female	wdah	SY	LY	2017	0	Hoffman	4
Female	wdah	SY	LY	243	0	Hoffman	4
Female	wdah	SY	LY	243	0	Hoffman	4
Female	wdah	SY	LY	287	0	Hoffman	4
Female	wdah	SY	LY	337	0	Hoffman	4
Female	wdah	SY	LY	410	0	Hoffman	4
Female	wdah	SY	LY	455	0	Hoffman	4
Female	wdah	SY	LY	502	0	Hoffman	4
Female	wdah	SY	LY	575	0	Hoffman	4
Female	wdah	SY	LY	628	0	Hoffman	4
Female	wdah	SY	LY	671	0	Hoffman	4
Female	wdah	SY	LY	746	0	Hoffman	4
Female	wdah	SY	LY	789	1	Hoffman	4
Female	wdah	SY	LY	839	0	Hoffman	4
Female	wdah	SY	LY	912	1	Hoffman	4
Female	wdah	SY	LY	958	1	Hoffman	4
Female	wdah	SY	LY	1010	1	Hoffman	4
Female	wdah	SY	LY	1085	1	Hoffman	4
Female	wdah	SY	LY	1131	3	Hoffman	4
Female	wdah	SY	LY	1175	0	Hoffman	4
Female	wdah	SY	LY	1251	2	Hoffman	4
Female	wdah	SY	LY	1299	0	Hoffman	4
Female	wdah	SY	LY	1347	1	Hoffman	4
Female	wdah	SY	LY	1414	4	Hoffman	4
Female	wdah	SY	LY	1461	2	Hoffman	4
Female	wdah	SY	LY	1510	2	Hoffman	4
Female	wdah	SY	LY	1583	4	Hoffman	4
Female	wdah	SY	LY	1631	1	Hoffman	4
Female	wdah	SY	LY	1678	1	Hoffman	4
Female	wdah	SY	LY	1751	2	Hoffman	4
Female	wdah	SY	LY	1798	1	Hoffman	4
Female	wdah	SY	LY	1850	0	Hoffman	4
Female	wdah	SY	LY	1919	0	Hoffman	4
Female	wdah	SY	LY	1969	0	Hoffman	4
Female	wdah	SY	LY	2017	0	Hoffman	4
Female	wdah	SY	LY	243	0	Hoffman	4
Female	wdah	SY	LY	243	0	Hoffman	4
Female	wdah	SY	LY	287	1	Hoffman	4
Female	wdah	SY	LY	337	0	Hoffman	4
Female	wdah	SY	LY	410	0	Hoffman	4
Female	wdah	SY	LY	455	0	Hoffman	4
Female	wdah	SY	LY	502	0	Hoffman	4
Female	wdah	SY	LY	575	0	Hoffman	4
Female	wdah	SY	LY	628	0	Hoffman	4
Female	wdah	SY	LY	671	0	Hoffman	4
Female	wdah	SY	LY	746	0	Hoffman	4
Female	wdah	SY	LY	789	0	Hoffman	4
Female	wdah	SY	LY	839	1	Hoffman	4
Female	wdah	SY	LY	912	1	Hoffman	4
Female	wdah	SY	LY	958	0	Hoffman	4
Female	wdah	SY	LY	1010	2	Hoffman	4
Female	wdah	SY	LY	1085	2	Hoffman	4
Female	wdah	SY	LY	1131	0	Hoffman	4
Female	wdah	SY	LY	1175	0	Hoffman	4
Female	wdah	SY	LY	1251	2	Hoffman	4
Female	wdah	SY	LY	1299	0	Hoffman	4
Female	wdah	SY	LY	1347	2	Hoffman	4
Female	wdah	SY	LY	1414	2	Hoffman	4
Female	wdah	SY	LY	1461	2	Hoffman	4
Female	wdah	SY	LY	1510	1	Hoffman	4
Female	wdah	SY	LY	1583	2	Hoffman	4
Female	wdah	SY	LY	1631	2	Hoffman	4
Female	wdah	SY	LY	1678	0	Hoffman	4
Female	wdah	SY	LY	1751	2	Hoffman	4
Female	wdah	SY	LY	1798	0	Hoffman	4
Female	wdah	SY	LY	1850	0	Hoffman	4
Female	wdah	SY	LY	1919	0	Hoffman	4
Female	wdah	SY	LY	1969	0	Hoffman	4
Female	wdah	SY	LY	2017	0	Hoffman	4
Female	wdah	SY	LY	243	0	Hoffman	4
Female	wdah	SY	LY	243	0	Hoffman	4
Female	wdah	SY	LY	287	3	Hoffman	4
Female	wdah	SY	LY	337	0	Hoffman	4
Female	wdah	SY	LY	410	0	Hoffman	4
Female	wdah	SY	LY	455	0	Hoffman	4
Female	wdah	SY	LY	502	0	Hoffman	4
Female	wdah	SY	LY	575	1	Hoffman	4
Female	wdah	SY	LY	628	0	Hoffman	4
Female	wdah	SY	LY	671	0	Hoffman	4
Female	wdah	SY	LY	746	0	Hoffman	4
Female	wdah	SY	LY	789	0	Hoffman	4
Female	wdah	SY	LY	839	0	Hoffman	4
Female	wdah	SY	LY	912	1	Hoffman	4
Female	wdah	SY	LY	958	0	Hoffman	4
Female	wdah	SY	LY	1010	2	Hoffman	4
Female	wdah	SY	LY	1085	1	Hoffman	4
Female	wdah	SY	LY	1131	0	Hoffman	4
Female	wdah	SY	LY	1175	0	Hoffman	4
Female	wdah	SY	LY	1251	1	Hoffman	4
Female	wdah	SY	LY	1299	0	Hoffman	4
Female	wdah	SY	LY	1347	0	Hoffman	4
Female	wdah	SY	LY	1414	1	Hoffman	4
Female	wdah	SY	LY	1461	1	Hoffman	4
Female	wdah	SY	LY	1510	1	Hoffman	4
Female	wdah	SY	LY	1583	2	Hoffman	4
Female	wdah	SY	LY	1631	0	Hoffman	4
Female	wdah	SY	LY	1678	1	Hoffman	4
Female	wdah	SY	LY	1751	1	Hoffman	4
Female	wdah	SY	LY	1798	2	Hoffman	4
Female	wdah	SY	LY	1850	0	Hoffman	4
Female	wdah	SY	LY	1919	0	Hoffman	4
Female	wdah	SY	LY	1969	0	Hoffman	4
Female	wdah	SY	LY	2017	0	Hoffman	4
Male	wdah	SY	HY	243	0	Hoffman	4
Male	wdah	SY	HY	243	0	Hoffman	4
Male	wdah	SY	HY	287	0	Hoffman	4
Male	wdah	SY	HY	337	0	Hoffman	4
Male	wdah	SY	HY	410	0	Hoffman	4
Male	wdah	SY	HY	455	0	Hoffman	4
Male	wdah	SY	HY	502	0	Hoffman	4
Male	wdah	SY	HY	575	0	Hoffman	4
Male	wdah	SY	HY	628	0	Hoffman	4
Male	wdah	SY	HY	671	0	Hoffman	4
Male	wdah	SY	HY	746	0	Hoffman	4
Male	wdah	SY	HY	789	0	Hoffman	4
Male	wdah	SY	HY	839	0	Hoffman	4
Male	wdah	SY	HY	912	1	Hoffman	4
Male	wdah	SY	HY	958	0	Hoffman	4
Male	wdah	SY	HY	1010	6	Hoffman	4
Male	wdah	SY	HY	1085	1	Hoffman	4
Male	wdah	SY	HY	1131	0	Hoffman	4
Male	wdah	SY	HY	1175	2	Hoffman	4
Male	wdah	SY	HY	1251	2	Hoffman	4
Male	wdah	SY	HY	1299	1	Hoffman	4
Male	wdah	SY	HY	1347	1	Hoffman	4
Male	wdah	SY	HY	1414	4	Hoffman	4
Male	wdah	SY	HY	1461	0	Hoffman	4
Male	wdah	SY	HY	1510	0	Hoffman	4
Male	wdah	SY	HY	1583	0	Hoffman	4
Male	wdah	SY	HY	1631	0	Hoffman	4
Male	wdah	SY	HY	1678	0	Hoffman	4
Male	wdah	SY	HY	1751	0	Hoffman	4
Male	wdah	SY	HY	1798	0	Hoffman	4
Male	wdah	SY	HY	1850	0	Hoffman	4
Male	wdah	SY	HY	1919	0	Hoffman	4
Male	wdah	SY	HY	1969	0	Hoffman	4
Male	wdah	SY	HY	2017	0	Hoffman	4
Male	wdah	SY	HY	243	0	Hoffman	4
Male	wdah	SY	HY	243	0	Hoffman	4
Male	wdah	SY	HY	287	0	Hoffman	4
Male	wdah	SY	HY	337	1	Hoffman	4
Male	wdah	SY	HY	410	0	Hoffman	4
Male	wdah	SY	HY	455	0	Hoffman	4
Male	wdah	SY	HY	502	0	Hoffman	4
Male	wdah	SY	HY	575	0	Hoffman	4
Male	wdah	SY	HY	628	0	Hoffman	4
Male	wdah	SY	HY	671	1	Hoffman	4
Male	wdah	SY	HY	746	1	Hoffman	4
Male	wdah	SY	HY	789	0	Hoffman	4
Male	wdah	SY	HY	839	1	Hoffman	4
Male	wdah	SY	HY	912	1	Hoffman	4
Male	wdah	SY	HY	958	2	Hoffman	4
Male	wdah	SY	HY	1010	3	Hoffman	4
Male	wdah	SY	HY	1085	2	Hoffman	4
Male	wdah	SY	HY	1131	1	Hoffman	4
Male	wdah	SY	HY	1175	2	Hoffman	4
Male	wdah	SY	HY	1251	1	Hoffman	4
Male	wdah	SY	HY	1299	1	Hoffman	4
Male	wdah	SY	HY	1347	0	Hoffman	4
Male	wdah	SY	HY	1414	0	Hoffman	4
Male	wdah	SY	HY	1461	2	Hoffman	4
Male	wdah	SY	HY	1510	1	Hoffman	4
Male	wdah	SY	HY	1583	4	Hoffman	4
Male	wdah	SY	HY	1631	0	Hoffman	4
Male	wdah	SY	HY	1678	0	Hoffman	4
Male	wdah	SY	HY	1751	1	Hoffman	4
Male	wdah	SY	HY	1798	0	Hoffman	4
Male	wdah	SY	HY	1850	0	Hoffman	4
Male	wdah	SY	HY	1919	0	Hoffman	4
Male	wdah	SY	HY	1969	0	Hoffman	4
Male	wdah	SY	HY	2017	0	Hoffman	4
Male	wdah	SY	HY	243	0	Hoffman	4
Male	wdah	SY	HY	243	0	Hoffman	4
Male	wdah	SY	HY	287	0	Hoffman	4
Male	wdah	SY	HY	337	0	Hoffman	4
Male	wdah	SY	HY	410	0	Hoffman	4
Male	wdah	SY	HY	455	0	Hoffman	4
Male	wdah	SY	HY	502	0	Hoffman	4
Male	wdah	SY	HY	575	0	Hoffman	4
Male	wdah	SY	HY	628	0	Hoffman	4
Male	wdah	SY	HY	671	0	Hoffman	4
Male	wdah	SY	HY	746	2	Hoffman	4
Male	wdah	SY	HY	789	2	Hoffman	4
Male	wdah	SY	HY	839	4	Hoffman	4
Male	wdah	SY	HY	912	3	Hoffman	4
Male	wdah	SY	HY	958	3	Hoffman	4
Male	wdah	SY	HY	1010	2	Hoffman	4
Male	wdah	SY	HY	1085	2	Hoffman	4
Male	wdah	SY	HY	1131	0	Hoffman	4
Male	wdah	SY	HY	1175	0	Hoffman	4
Male	wdah	SY	HY	1251	0	Hoffman	4
Male	wdah	SY	HY	1299	2	Hoffman	4
Male	wdah	SY	HY	1347	0	Hoffman	4
Male	wdah	SY	HY	1414	1	Hoffman	4
Male	wdah	SY	HY	1461	1	Hoffman	4
Male	wdah	SY	HY	1510	0	Hoffman	4
Male	wdah	SY	HY	1583	0	Hoffman	4
Male	wdah	SY	HY	1631	0	Hoffman	4
Male	wdah	SY	HY	1678	0	Hoffman	4
Male	wdah	SY	HY	1751	0	Hoffman	4
Male	wdah	SY	HY	1798	0	Hoffman	4
Male	wdah	SY	HY	1850	0	Hoffman	4
Male	wdah	SY	HY	1919	0	Hoffman	4
Male	wdah	SY	HY	1969	0	Hoffman	4
Male	wdah	SY	HY	2017	0	Hoffman	4
Male	wdah	SY	HY	243	1	Hoffman	4
Male	wdah	SY	HY	243	1	Hoffman	4
Male	wdah	SY	HY	287	0	Hoffman	4
Male	wdah	SY	HY	337	0	Hoffman	4
Male	wdah	SY	HY	410	0	Hoffman	4
Male	wdah	SY	HY	455	0	Hoffman	4
Male	wdah	SY	HY	502	0	Hoffman	4
Male	wdah	SY	HY	575	0	Hoffman	4
Male	wdah	SY	HY	628	0	Hoffman	4
Male	wdah	SY	HY	671	0	Hoffman	4
Male	wdah	SY	HY	746	0	Hoffman	4
Male	wdah	SY	HY	789	0	Hoffman	4
Male	wdah	SY	HY	839	0	Hoffman	4
Male	wdah	SY	HY	912	4	Hoffman	4
Male	wdah	SY	HY	958	1	Hoffman	4
Male	wdah	SY	HY	1010	0	Hoffman	4
Male	wdah	SY	HY	1085	4	Hoffman	4
Male	wdah	SY	HY	1131	1	Hoffman	4
Male	wdah	SY	HY	1175	0	Hoffman	4
Male	wdah	SY	HY	1251	1	Hoffman	4
Male	wdah	SY	HY	1299	0	Hoffman	4
Male	wdah	SY	HY	1347	2	Hoffman	4
Male	wdah	SY	HY	1414	1	Hoffman	4
Male	wdah	SY	HY	1461	1	Hoffman	4
Male	wdah	SY	HY	1510	1	Hoffman	4
Male	wdah	SY	HY	1583	2	Hoffman	4
Male	wdah	SY	HY	1631	0	Hoffman	4
Male	wdah	SY	HY	1678	0	Hoffman	4
Male	wdah	SY	HY	1751	2	Hoffman	4
Male	wdah	SY	HY	1798	0	Hoffman	4
Male	wdah	SY	HY	1850	0	Hoffman	4
Male	wdah	SY	HY	1919	0	Hoffman	4
Male	wdah	SY	HY	1969	0	Hoffman	4
Male	wdah	SY	HY	2017	0	Hoffman	4
Male	wdah	SY	HY	243	0	Hoffman	4
Male	wdah	SY	HY	243	0	Hoffman	4
Male	wdah	SY	HY	287	0	Hoffman	4
Male	wdah	SY	HY	337	0	Hoffman	4
Male	wdah	SY	HY	410	0	Hoffman	4
Male	wdah	SY	HY	455	0	Hoffman	4
Male	wdah	SY	HY	502	0	Hoffman	4
Male	wdah	SY	HY	575	0	Hoffman	4
Male	wdah	SY	HY	628	0	Hoffman	4
Male	wdah	SY	HY	671	0	Hoffman	4
Male	wdah	SY	HY	746	3	Hoffman	4
Male	wdah	SY	HY	789	1	Hoffman	4
Male	wdah	SY	HY	839	0	Hoffman	4
Male	wdah	SY	HY	912	4	Hoffman	4
Male	wdah	SY	HY	958	2	Hoffman	4
Male	wdah	SY	HY	1010	2	Hoffman	4
Male	wdah	SY	HY	1085	0	Hoffman	4
Male	wdah	SY	HY	1131	0	Hoffman	4
Male	wdah	SY	HY	1175	0	Hoffman	4
Male	wdah	SY	HY	1251	3	Hoffman	4
Male	wdah	SY	HY	1299	0	Hoffman	4
Male	wdah	SY	HY	1347	1	Hoffman	4
Male	wdah	SY	HY	1414	2	Hoffman	4
Male	wdah	SY	HY	1461	1	Hoffman	4
Male	wdah	SY	HY	1510	1	Hoffman	4
Male	wdah	SY	HY	1583	0	Hoffman	4
Male	wdah	SY	HY	1631	0	Hoffman	4
Male	wdah	SY	HY	1678	0	Hoffman	4
Male	wdah	SY	HY	1751	0	Hoffman	4
Male	wdah	SY	HY	1798	0	Hoffman	4
Male	wdah	SY	HY	1850	0	Hoffman	4
Male	wdah	SY	HY	1919	0	Hoffman	4
Male	wdah	SY	HY	1969	0	Hoffman	4
Male	wdah	SY	HY	2017	0	Hoffman	4
Male	wdah	SY	HY	243	0	Hoffman	4
Male	wdah	SY	HY	243	0	Hoffman	4
Male	wdah	SY	HY	287	0	Hoffman	4
Male	wdah	SY	HY	337	0	Hoffman	4
Male	wdah	SY	HY	410	0	Hoffman	4
Male	wdah	SY	HY	455	0	Hoffman	4
Male	wdah	SY	HY	502	0	Hoffman	4
Male	wdah	SY	HY	575	0	Hoffman	4
Male	wdah	SY	HY	628	0	Hoffman	4
Male	wdah	SY	HY	671	1	Hoffman	4
Male	wdah	SY	HY	746	4	Hoffman	4
Male	wdah	SY	HY	789	0	Hoffman	4
Male	wdah	SY	HY	839	0	Hoffman	4
Male	wdah	SY	HY	912	1	Hoffman	4
Male	wdah	SY	HY	958	2	Hoffman	4
Male	wdah	SY	HY	1010	0	Hoffman	4
Male	wdah	SY	HY	1085	4	Hoffman	4
Male	wdah	SY	HY	1131	2	Hoffman	4
Male	wdah	SY	HY	1175	1	Hoffman	4
Male	wdah	SY	HY	1251	2	Hoffman	4
Male	wdah	SY	HY	1299	0	Hoffman	4
Male	wdah	SY	HY	1347	4	Hoffman	4
Male	wdah	SY	HY	1414	0	Hoffman	4
Male	wdah	SY	HY	1461	1	Hoffman	4
Male	wdah	SY	HY	1510	0	Hoffman	4
Male	wdah	SY	HY	1583	0	Hoffman	4
Male	wdah	SY	HY	1631	0	Hoffman	4
Male	wdah	SY	HY	1678	0	Hoffman	4
Male	wdah	SY	HY	1751	0	Hoffman	4
Male	wdah	SY	HY	1798	0	Hoffman	4
Male	wdah	SY	HY	1850	0	Hoffman	4
Male	wdah	SY	HY	1919	0	Hoffman	4
Male	wdah	SY	HY	1969	0	Hoffman	4
Male	wdah	SY	HY	2017	0	Hoffman	4
Male	wdah	SY	LY	243	0	Hoffman	4
Male	wdah	SY	LY	243	0	Hoffman	4
Male	wdah	SY	LY	287	0	Hoffman	4
Male	wdah	SY	LY	337	0	Hoffman	4
Male	wdah	SY	LY	410	1	Hoffman	4
Male	wdah	SY	LY	455	0	Hoffman	4
Male	wdah	SY	LY	502	0	Hoffman	4
Male	wdah	SY	LY	575	0	Hoffman	4
Male	wdah	SY	LY	628	0	Hoffman	4
Male	wdah	SY	LY	671	0	Hoffman	4
Male	wdah	SY	LY	746	0	Hoffman	4
Male	wdah	SY	LY	789	0	Hoffman	4
Male	wdah	SY	LY	839	0	Hoffman	4
Male	wdah	SY	LY	912	3	Hoffman	4
Male	wdah	SY	LY	958	0	Hoffman	4
Male	wdah	SY	LY	1010	2	Hoffman	4
Male	wdah	SY	LY	1085	2	Hoffman	4
Male	wdah	SY	LY	1131	2	Hoffman	4
Male	wdah	SY	LY	1175	0	Hoffman	4
Male	wdah	SY	LY	1251	6	Hoffman	4
Male	wdah	SY	LY	1299	0	Hoffman	4
Male	wdah	SY	LY	1347	3	Hoffman	4
Male	wdah	SY	LY	1414	1	Hoffman	4
Male	wdah	SY	LY	1461	2	Hoffman	4
Male	wdah	SY	LY	1510	0	Hoffman	4
Male	wdah	SY	LY	1583	2	Hoffman	4
Male	wdah	SY	LY	1631	0	Hoffman	4
Male	wdah	SY	LY	1678	0	Hoffman	4
Male	wdah	SY	LY	1751	0	Hoffman	4
Male	wdah	SY	LY	1798	0	Hoffman	4
Male	wdah	SY	LY	1850	0	Hoffman	4
Male	wdah	SY	LY	1919	0	Hoffman	4
Male	wdah	SY	LY	1969	0	Hoffman	4
Male	wdah	SY	LY	2017	0	Hoffman	4
Male	wdah	SY	LY	243	0	Hoffman	4
Male	wdah	SY	LY	243	0	Hoffman	4
Male	wdah	SY	LY	287	0	Hoffman	4
Male	wdah	SY	LY	337	0	Hoffman	4
Male	wdah	SY	LY	410	0	Hoffman	4
Male	wdah	SY	LY	455	0	Hoffman	4
Male	wdah	SY	LY	502	0	Hoffman	4
Male	wdah	SY	LY	575	0	Hoffman	4
Male	wdah	SY	LY	628	0	Hoffman	4
Male	wdah	SY	LY	671	0	Hoffman	4
Male	wdah	SY	LY	746	0	Hoffman	4
Male	wdah	SY	LY	789	0	Hoffman	4
Male	wdah	SY	LY	839	0	Hoffman	4
Male	wdah	SY	LY	912	0	Hoffman	4
Male	wdah	SY	LY	958	4	Hoffman	4
Male	wdah	SY	LY	1010	3	Hoffman	4
Male	wdah	SY	LY	1085	4	Hoffman	4
Male	wdah	SY	LY	1131	1	Hoffman	4
Male	wdah	SY	LY	1175	1	Hoffman	4
Male	wdah	SY	LY	1251	5	Hoffman	4
Male	wdah	SY	LY	1299	0	Hoffman	4
Male	wdah	SY	LY	1347	2	Hoffman	4
Male	wdah	SY	LY	1414	1	Hoffman	4
Male	wdah	SY	LY	1461	1	Hoffman	4
Male	wdah	SY	LY	1510	2	Hoffman	4
Male	wdah	SY	LY	1583	0	Hoffman	4
Male	wdah	SY	LY	1631	0	Hoffman	4
Male	wdah	SY	LY	1678	0	Hoffman	4
Male	wdah	SY	LY	1751	0	Hoffman	4
Male	wdah	SY	LY	1798	0	Hoffman	4
Male	wdah	SY	LY	1850	0	Hoffman	4
Male	wdah	SY	LY	1919	0	Hoffman	4
Male	wdah	SY	LY	1969	0	Hoffman	4
Male	wdah	SY	LY	2017	0	Hoffman	4
Male	wdah	SY	LY	243	0	Hoffman	4
Male	wdah	SY	LY	243	0	Hoffman	4
Male	wdah	SY	LY	287	0	Hoffman	4
Male	wdah	SY	LY	337	0	Hoffman	4
Male	wdah	SY	LY	410	0	Hoffman	4
Male	wdah	SY	LY	455	0	Hoffman	4
Male	wdah	SY	LY	502	0	Hoffman	4
Male	wdah	SY	LY	575	0	Hoffman	4
Male	wdah	SY	LY	628	0	Hoffman	4
Male	wdah	SY	LY	671	0	Hoffman	4
Male	wdah	SY	LY	746	2	Hoffman	4
Male	wdah	SY	LY	789	0	Hoffman	4
Male	wdah	SY	LY	839	4	Hoffman	4
Male	wdah	SY	LY	912	1	Hoffman	4
Male	wdah	SY	LY	958	6	Hoffman	4
Male	wdah	SY	LY	1010	0	Hoffman	4
Male	wdah	SY	LY	1085	2	Hoffman	4
Male	wdah	SY	LY	1131	1	Hoffman	4
Male	wdah	SY	LY	1175	1	Hoffman	4
Male	wdah	SY	LY	1251	2	Hoffman	4
Male	wdah	SY	LY	1299	1	Hoffman	4
Male	wdah	SY	LY	1347	0	Hoffman	4
Male	wdah	SY	LY	1414	0	Hoffman	4
Male	wdah	SY	LY	1461	0	Hoffman	4
Male	wdah	SY	LY	1510	0	Hoffman	4
Male	wdah	SY	LY	1583	0	Hoffman	4
Male	wdah	SY	LY	1631	0	Hoffman	4
Male	wdah	SY	LY	1678	0	Hoffman	4
Male	wdah	SY	LY	1751	2	Hoffman	4
Male	wdah	SY	LY	1798	0	Hoffman	4
Male	wdah	SY	LY	1850	0	Hoffman	4
Male	wdah	SY	LY	1919	0	Hoffman	4
Male	wdah	SY	LY	1969	0	Hoffman	4
Male	wdah	SY	LY	2017	0	Hoffman	4
Male	wdah	SY	LY	243	0	Hoffman	4
Male	wdah	SY	LY	243	0	Hoffman	4
Male	wdah	SY	LY	287	0	Hoffman	4
Male	wdah	SY	LY	337	0	Hoffman	4
Male	wdah	SY	LY	410	0	Hoffman	4
Male	wdah	SY	LY	455	0	Hoffman	4
Male	wdah	SY	LY	502	0	Hoffman	4
Male	wdah	SY	LY	575	0	Hoffman	4
Male	wdah	SY	LY	628	0	Hoffman	4
Male	wdah	SY	LY	671	0	Hoffman	4
Male	wdah	SY	LY	746	0	Hoffman	4
Male	wdah	SY	LY	789	4	Hoffman	4
Male	wdah	SY	LY	839	1	Hoffman	4
Male	wdah	SY	LY	912	8	Hoffman	4
Male	wdah	SY	LY	958	2	Hoffman	4
Male	wdah	SY	LY	1010	3	Hoffman	4
Male	wdah	SY	LY	1085	1	Hoffman	4
Male	wdah	SY	LY	1131	1	Hoffman	4
Male	wdah	SY	LY	1175	0	Hoffman	4
Male	wdah	SY	LY	1251	0	Hoffman	4
Male	wdah	SY	LY	1299	1	Hoffman	4
Male	wdah	SY	LY	1347	1	Hoffman	4
Male	wdah	SY	LY	1414	0	Hoffman	4
Male	wdah	SY	LY	1461	0	Hoffman	4
Male	wdah	SY	LY	1510	0	Hoffman	4
Male	wdah	SY	LY	1583	0	Hoffman	4
Male	wdah	SY	LY	1631	0	Hoffman	4
Male	wdah	SY	LY	1678	0	Hoffman	4
Male	wdah	SY	LY	1751	1	Hoffman	4
Male	wdah	SY	LY	1798	0	Hoffman	4
Male	wdah	SY	LY	1850	0	Hoffman	4
Male	wdah	SY	LY	1919	0	Hoffman	4
Male	wdah	SY	LY	1969	0	Hoffman	4
Male	wdah	SY	LY	2017	0	Hoffman	4
Male	wdah	SY	LY	243	0	Hoffman	4
Male	wdah	SY	LY	243	0	Hoffman	4
Male	wdah	SY	LY	287	0	Hoffman	4
Male	wdah	SY	LY	337	0	Hoffman	4
Male	wdah	SY	LY	410	0	Hoffman	4
Male	wdah	SY	LY	455	0	Hoffman	4
Male	wdah	SY	LY	502	0	Hoffman	4
Male	wdah	SY	LY	575	0	Hoffman	4
Male	wdah	SY	LY	628	1	Hoffman	4
Male	wdah	SY	LY	671	0	Hoffman	4
Male	wdah	SY	LY	746	1	Hoffman	4
Male	wdah	SY	LY	789	0	Hoffman	4
Male	wdah	SY	LY	839	0	Hoffman	4
Male	wdah	SY	LY	912	10	Hoffman	4
Male	wdah	SY	LY	958	1	Hoffman	4
Male	wdah	SY	LY	1010	1	Hoffman	4
Male	wdah	SY	LY	1085	8	Hoffman	4
Male	wdah	SY	LY	1131	0	Hoffman	4
Male	wdah	SY	LY	1175	2	Hoffman	4
Male	wdah	SY	LY	1251	1	Hoffman	4
Male	wdah	SY	LY	1299	1	Hoffman	4
Male	wdah	SY	LY	1347	0	Hoffman	4
Male	wdah	SY	LY	1414	0	Hoffman	4
Male	wdah	SY	LY	1461	0	Hoffman	4
Male	wdah	SY	LY	1510	1	Hoffman	4
Male	wdah	SY	LY	1583	0	Hoffman	4
Male	wdah	SY	LY	1631	0	Hoffman	4
Male	wdah	SY	LY	1678	0	Hoffman	4
Male	wdah	SY	LY	1751	0	Hoffman	4
Male	wdah	SY	LY	1798	0	Hoffman	4
Male	wdah	SY	LY	1850	0	Hoffman	4
Male	wdah	SY	LY	1919	0	Hoffman	4
Male	wdah	SY	LY	1969	0	Hoffman	4
Male	wdah	SY	LY	2017	0	Hoffman	4
Male	wdah	SY	LY	243	0	Hoffman	4
[truncated: 8,170 more rows]
